# Supplementary material for: A Semi-Supervised Approach for Refining Transcriptional Signatures of Drug Response and Repositioning Predictions
Source: PLoS One. 2015 Oct 9;10(10):e0139446. doi: 10.1371/journal.pone.0139446 (PMC4599732; doi:10.1371/journal.pone.0139446)
Supplement: S1 Table — (XLSX) [file pone.0139446.s008.xlsx]

## Sheet: paclitaxel_DN_neighborhood
Distance from the seed compound	Distance quantile (%)	Drug	Community identifier	Neighborhood order	Community occurrence in the neighborhood	Community Cardinality	Total #drugs in the Drug Network	Community over-representation p-value	Final Adusted p-val	Recurrent MOAs
0.70572	0.449955	demecolcine	48	1	1	9	1233			plant alkaloids // alkaloid // Microtubule depolymerizers
0.73307	0.826319	5252917	48	2	2	9	1233	4.73979e-05	0.000236989	plant alkaloids // alkaloid // Microtubule depolymerizers
0.75068	1.26062	pararosaniline	62	3	1	30	1233			Sodium/Calcium Decreasers and calcium channel blockers // Antiinfectives, Antiseptics, Antiparasitics // Antiplatelets and vasoprotectives
0.75678	1.46399	MG-132	40	4	1	35	1233			Proteasome inhibitors and UPS modulators // protein synthesis inhibitors (elongation inhibitors) // calcium signal modulators
0.75768	1.49518	parbendazole	90	5	1	79	1233			Imidazoles and Sulfonamides // Corticosteroids
0.75776	1.49891	celastrol	40	6	2	35	1233	0.010935	0.0182249	Proteasome inhibitors and UPS modulators // protein synthesis inhibitors (elongation inhibitors) // calcium signal modulators
0.76625	1.84538	5224221	40	7	3	35	1233	0.000679362	0.00169841	Proteasome inhibitors and UPS modulators // protein synthesis inhibitors (elongation inhibitors) // calcium signal modulators
0.76715	1.88836	splitomicin	24	8	1	3	1233
0.77064	2.05528	diltiazem	73	9	1	9	1233			dopamine receptors agonists // Alfa and Beta adrenergic modulators
0.77165	2.10878	cytochalasin_B	100	10	1	76	1233			Antipsychotics (Phenothiazines) // Antipsychotics (5-HT and Dopamine Receptors modulators) // Antipsychotics (Thioxanthene derivatives) // calcium channel blockers and Ca2+ level increaser // Antidepressants (Non-selective monoamine reuptake inhibitors) // Antipsychotics (Diphenylbutylpiperidine derivatives) // Antihistamines // Antipsychotics (others)
0.77847	2.50582	fenbendazole	69	11	1	10	1233			Microtubule inhibitors // Alpha and Beta Adrenergic receptor modulators
0.78277	2.79411	gefitinib	60	12	1	17	1233			PI3Ks inhibitors // PARP inhibitors // COX2 modulators
0.78504	2.95157	suloctidil	34	13	1	18	1233			antihistamines and anticholinergics
0.78788	3.16907	chlortetracycline	42	14	1	15	1233			antibiotics and bactericidals
0.7887	3.22958	PHA-00665752	19	15	1	50	1233
0.78983	3.32607	rotenone	62	16	2	30	1233	0.055597	0.0694963	Sodium/Calcium Decreasers and calcium channel blockers // Antiinfectives, Antiseptics, Antiparasitics // Antiplatelets and vasoprotectives
0.7901	3.34698	promethazine	90	17	2	79	1233	0.298058	0.331176	Imidazoles and Sulfonamides // Corticosteroids
0.79515	3.77742	ionomycin	40	18	4	35	1233	0.00125724	0.00251448	Proteasome inhibitors and UPS modulators // protein synthesis inhibitors (elongation inhibitors) // calcium signal modulators
0.79774	4.02121	cyproheptadine	40	19	5	35	1233	0.000120132	0.00040044	Proteasome inhibitors and UPS modulators // protein synthesis inhibitors (elongation inhibitors) // calcium signal modulators
0.80095	4.35167	lynestrenol	40	20	6	35	1233	9.79332e-06	9.79332e-05	Proteasome inhibitors and UPS modulators // protein synthesis inhibitors (elongation inhibitors) // calcium signal modulators
0.80485	4.78772	perhexiline	100	21	2	76	1233	0.375201	0.375201	Antipsychotics (Phenothiazines) // Antipsychotics (5-HT and Dopamine Receptors modulators) // Antipsychotics (Thioxanthene derivatives) // calcium channel blockers and Ca2+ level increaser // Antidepressants (Non-selective monoamine reuptake inhibitors) // Antipsychotics (Diphenylbutylpiperidine derivatives) // Antihistamines // Antipsychotics (others)

## Sheet: community_composition_in_the_DN
Community id	Drug	Color id	Enriched Known MoA
40	celastrol		Proteasome inhibitors and UPS modulators
	MG-132		Proteasome inhibitors and UPS modulators
	5224221
	MG-262		Proteasome inhibitors and UPS modulators
	thapsigargin		Proteasome inhibitors and UPS modulators
	puromycin		protein synthesis inhibitors (elongation inhibitors)
	ionomycin		calcium signal modulators
	piperlongumine
	disulfiram		Proteasome inhibitors and UPS modulators
	5253409
	1,4-chrysenequinone
	mometasone		Proteasome inhibitors and UPS modulators
	fendiline		calcium signal modulators
	tyrphostin_AG-1478
	econazole		calcium signal modulators
	cyproheptadine		calcium signal modulators
	isotretinoin
	(+)-chelidonine
	lynestrenol
	primaquine		protein synthesis inhibitors (elongation inhibitors)
	dienestrol
	pimethixene
	loxapine
	PF-00875133-00
	5230742
	dicycloverine
	mianserin
	dyclonine
	nalbuphine
	Y-27632
	betazole
	vinburnine
	propidium_iodide
	prilocaine
	PHA-00846566E
90	sulconazole		Imidazoles and Sulfonamides
	phthalylsulfathiazole		Imidazoles and Sulfonamides
	cetirizine
	medrysone		Corticosteroids
	tyloxapol
	Prestwick-1084
	omeprazole		Imidazoles and Sulfonamides
	promethazine
	famprofazone
	lorglumide
	metamizole_sodium		Imidazoles and Sulfonamides
	eucatropine
	pentoxyverine
	cefalexin
	liothyronine
	piperidolate
	amiodarone
	tropicamide
	riboflavin
	acepromazine
	latamoxef
	hexestrol
	meclozine
	monobenzone
	cyproterone
	(-)-MK-801
	ketanserin
	etofenamate
	trazodone
	pyrazinamide
	sulfafurazole		Imidazoles and Sulfonamides
	ronidazole		Imidazoles and Sulfonamides
	dexpropranolol
	capsaicin
	apramycin
	denatonium_benzoate
	nitrofurantoin
	naloxone
	tranylcypromine
	norethisterone
	fluocinonide		Corticosteroids
	ifenprodil
	oxybuprocaine
	sulfamerazine		Imidazoles and Sulfonamides
	cycloserine
	beta-escin
	clobetasol		Corticosteroids
	xylometazoline
	methapyrilene
	scopoletin
	Prestwick-674
	bezafibrate
	sertaconazole		Imidazoles and Sulfonamides
	difenidol
	anabasine
	ganciclovir
	sulfamethoxazole		Imidazoles and Sulfonamides
	adrenosterone
	fluorometholone		Corticosteroids
	cortisone		Corticosteroids
	mevalolactone
	flunarizine
	pentamidine
	aminophylline
	zoxazolamine
	ranitidine
	parbendazole		Imidazoles and Sulfonamides
	colecalciferol
	ethosuximide
	clorgiline
	furaltadone
	etanidazole		Imidazoles and Sulfonamides
	sulfinpyrazone
	pipenzolate_bromide
	nifurtimox
	methylprednisolone		Corticosteroids
	alverine
	prasterone
	bretylium_tosilate
48	demecolcine		plant alkaloids
	(-)-catechin		plant alkaloids
	12,13-EODE		plant alkaloids
	phenanthridinone		plant alkaloids
	DL-PPMP
	3-hydroxy-DL-kynurenine		plant alkaloids
	5252917
	paclitaxel		plant alkaloids
	chloroquine		alkaloid
100	trifluoperazine		Antipsychotics (Phenothiazines)
	metergoline		Antipsychotics (5-HT and Dopamine Receptors modulators)
	perphenazine		Antipsychotics (Phenothiazines)
	loperamide
	methylbenzethonium_chloride
	alexidine
	calmidazolium
	chlorprothixene		Antipsychotics (Thioxanthene derivatives)
	tetrandrine		calcium channel blockers and Ca2+ level increaser
	protriptyline		Antidepressants (Non-selective monoamine reuptake inhibitors)
	fluphenazine		Antipsychotics (Phenothiazines)
	0297417-0002B
	cloperastine		Antipsychotics (Thioxanthene derivatives)
	benzethonium_chloride
	nortriptyline		Antidepressants (Non-selective monoamine reuptake inhibitors)
	fluspirilene		Antipsychotics (Diphenylbutylpiperidine derivatives)
	homochlorcyclizine
	prochlorperazine		Antipsychotics (Phenothiazines)
	maprotiline		Antidepressants (Non-selective monoamine reuptake inhibitors)
	BW-B70C
	levomepromazine		Antipsychotics (Phenothiazines)
	desipramine		Antidepressants (Non-selective monoamine reuptake inhibitors)
	metitepine		Antipsychotics (5-HT and Dopamine Receptors modulators)
	bepridil		calcium channel blockers and Ca2+ level increaser
	chlorcyclizine		Antipsychotics (Thioxanthene derivatives)
	cytochalasin_B
	piperacetazine		Antipsychotics (Phenothiazines)
	norcyclobenzaprine		Antidepressants (Non-selective monoamine reuptake inhibitors)
	ivermectin
	tonzonium_bromide
	pimozide		Antipsychotics (Diphenylbutylpiperidine derivatives)
	metixene		Antipsychotics (Thioxanthene derivatives)
	perhexiline		calcium channel blockers and Ca2+ level increaser
	thioproperazine		Antipsychotics (Phenothiazines)
	chlorpromazine		Antipsychotics (Phenothiazines)
	thioridazine		Antipsychotics (Phenothiazines)
	flupentixol		Antipsychotics (Thioxanthene derivatives)
	monensin		Antidepressants (Non-selective monoamine reuptake inhibitors)
	clomifene		calcium channel blockers and Ca2+ level increaser
	raloxifene		calcium channel blockers and Ca2+ level increaser
	hexetidine
	CP-645525-01
	imipramine		Antidepressants (Non-selective monoamine reuptake inhibitors)
	amoxapine		Antidepressants (Non-selective monoamine reuptake inhibitors)
	quinisocaaine		Antihistamines
	clofilium_tosylate		calcium channel blockers and Ca2+ level increaser
	zuclopenthixol		Antipsychotics (Thioxanthene derivatives)
	amitriptyline
	phenazopyridine
	co-dergocrine_mesilate
	clemastine		Antihistamines
	fluvoxamine		Antidepressants (Non-selective monoamine reuptake inhibitors)
	ursolic_acid
	clozapine		Antipsychotics (others)
	promazine
	podophyllotoxin
	cyclobenzaprine		Antidepressants (Non-selective monoamine reuptake inhibitors)
	dihydroergocristine
	5666823
	orphenadrine		Antipsychotics (Thioxanthene derivatives)
	S-propranolol
	sirolimus
	albendazole
	troglitazone
	diperodon
	lasalocid
	doxepin		Antidepressants (Non-selective monoamine reuptake inhibitors)
	alimemazine		Antihistamines
	thiethylperazine		Antihistamines
	procarbazine
	fluoxetine		Antidepressants (Non-selective monoamine reuptake inhibitors)
	lovastatin
	amphotericin_B
	proguanil
	raubasine
	diphenylpyraline		Antihistamines
62	gossypol		Sodium/Calcium Decreasers and calcium channel blockers
	pararosaniline
	niclosamide		Antiinfectives, Antiseptics, Antiparasitics
	pyrvinium		Antiinfectives, Antiseptics, Antiparasitics
	valinomycin
	rottlerin
	clotrimazole		Antiinfectives, Antiseptics, Antiparasitics
	5707885
	dequalinium_chloride		Antiinfectives, Antiseptics, Antiparasitics
	miconazole		Antiinfectives, Antiseptics, Antiparasitics
	butoconazole		Antiinfectives, Antiseptics, Antiparasitics
	benzamil		Sodium/Calcium Decreasers and calcium channel blockers
	antimycin_A
	azacyclonol
	clioquinol		Antiinfectives, Antiseptics, Antiparasitics
	felodipine		Sodium/Calcium Decreasers and calcium channel blockers
	ticlopidine		Antiplatelets and vasoprotectives
	tribenoside		Antiplatelets and vasoprotectives
	abamectin
	erastin
	mifepristone
	clofazimine
	profenamine
	LM-1685
	rotenone		Antiinfectives, Antiseptics, Antiparasitics
	0179445-0000
	isradipine		Sodium/Calcium Decreasers and calcium channel blockers
	naftifine		Antiinfectives, Antiseptics, Antiparasitics
	mercaptopurine
	foliosidine
