# Supplementary material for: A Semi-Supervised Approach for Refining Transcriptional Signatures of Drug Response and Repositioning Predictions
Source: PLoS One. 2015 Oct 9;10(10):e0139446. doi: 10.1371/journal.pone.0139446 (PMC4599732; doi:10.1371/journal.pone.0139446)
Supplement: S2 Table — (XLSX) [file pone.0139446.s009.xlsx]

## Sheet: Paclitaxel Signature
Up-Regulated Genes				Down-Regulated Genes
Probe-ids	Gene Symbol	Gene Title	Quantile %	Probe-ids	Gene Symbol	Gene Title	Quantile %
205205_at	RELB	v-rel reticuloendotheliosis viral oncogene homolog B	0.00448773	212454_x_at	HNRPDL	heterogeneous nuclear ribonucleoprotein D-like	100
219242_at	CEP63	centrosomal protein 63kDa	0.00897545	209006_s_at	C1orf63	chromosome 1 open reading frame 63	99.9955
212106_at	FAF2	Fas associated factor family member 2	0.0134632	217729_s_at	AES	amino-terminal enhancer of split	99.991
221591_s_at	FAM64A	family with sequence similarity 64, member A	0.0179509	216384_x_at	LOC441454 /// LOC728026 /// PTMA	prothymosin, alpha pseudogene /// hypothetical LOC728026 /// prothymosin, alpha	99.9865
220295_x_at	DEPDC1	DEP domain containing 1	0.0224386	208740_at	SAP18	Sin3A-associated protein, 18kDa	99.982
209501_at	CDR2	cerebellar degeneration-related protein 2, 62kDa	0.0269264	203235_at	THOP1	thimet oligopeptidase 1	99.9776
216941_s_at	TAF1B	TATA box binding protein (TBP)-associated factor, RNA polymerase I, B, 63kDa	0.0314141	214093_s_at	FUBP1	far upstream element (FUSE) binding protein 1	99.9731
216495_x_at	---	---	0.0359018	212704_at	ZCCHC11	zinc finger, CCHC domain containing 11	99.9686
217363_x_at	---	---	0.0403895	202495_at	TBCC	tubulin folding cofactor C	99.9641
209824_s_at	ARNTL	aryl hydrocarbon receptor nuclear translocator-like	0.0448773	218685_s_at	SMUG1	single-strand-selective monofunctional uracil-DNA glycosylase 1	99.9596
220157_x_at	PLEKHA8 /// PLEKHA9	pleckstrin homology domain containing, family A (phosphoinositide binding specific) member 8 /// pleckstrin homology domain containing, family A (phosphoinositide binding specific) member 9	0.049365	204757_s_at	C2CD2L	C2CD2-like	99.9551
205162_at	ERCC8	excision repair cross-complementing rodent repair deficiency, complementation group 8	0.0538527	204065_at	CHST10	carbohydrate sulfotransferase 10	99.9506
204649_at	TROAP	trophinin associated protein (tastin)	0.0583404	209067_s_at	HNRPDL	heterogeneous nuclear ribonucleoprotein D-like	99.9461
221844_x_at	SPCS3	signal peptidase complex subunit 3 homolog (S. cerevisiae)	0.0628282	203273_s_at	TUSC2	tumor suppressor candidate 2	99.9417
204962_s_at	CENPA	centromere protein A	0.0673159	201473_at	JUNB	jun B proto-oncogene	99.9372
205240_at	GPSM2	G-protein signaling modulator 2 (AGS3-like, C. elegans)	0.0718036	210935_s_at	WDR1	WD repeat domain 1	99.9327
205046_at	CENPE	centromere protein E, 312kDa	0.0762913	213670_x_at	NSUN5P1	NOP2/Sun domain family, member 5 pseudogene 1	99.9282
218145_at	TRIB3	tribbles homolog 3 (Drosophila)	0.0807791	209512_at	HSDL2	hydroxysteroid dehydrogenase like 2	99.9237
208859_s_at	ATRX	alpha thalassemia/mental retardation syndrome X-linked (RAD54 homolog, S. cerevisiae)	0.0852668	208730_x_at	RAB2A	RAB2A, member RAS oncogene family	99.9192
201291_s_at	TOP2A	topoisomerase (DNA) II alpha 170kDa	0.0897545	213130_at	ZNF473	zinc finger protein 473	99.9147
202068_s_at	LDLR	low density lipoprotein receptor	0.0942422	218725_at	SLC25A22	solute carrier family 25 (mitochondrial carrier: glutamate), member 22	99.9102
200779_at	ATF4	activating transcription factor 4 (tax-responsive enhancer element B67)	0.09873	210473_s_at	GPR125	G protein-coupled receptor 125	99.9058
205406_s_at	SPA17	sperm autoantigenic protein 17	0.103218	205849_s_at	UQCRB	ubiquinol-cytochrome c reductase binding protein	99.9013
221560_at	MARK4	MAP/microtubule affinity-regulating kinase 4	0.107705	220178_at	C19orf28	chromosome 19 open reading frame 28	99.8968
218987_at	ATF7IP	activating transcription factor 7 interacting protein	0.112193	202330_s_at	UNG	uracil-DNA glycosylase	99.8923
219390_at	FKBP14	FK506 binding protein 14, 22 kDa	0.116681	206748_s_at	SPAG9	sperm associated antigen 9	99.8878
211105_s_at	NFATC1	nuclear factor of activated T-cells, cytoplasmic, calcineurin-dependent 1	0.121169	221596_s_at	C7orf64	chromosome 7 open reading frame 64	99.8833
213879_at	---	---	0.125656	213296_at	RER1	RER1 retention in endoplasmic reticulum 1 homolog (S. cerevisiae)	99.8788
217379_at	---	---	0.130144	221907_at	TRMT61A	tRNA methyltransferase 61 homolog A (S. cerevisiae)	99.8743
221922_at	GPSM2	G-protein signaling modulator 2 (AGS3-like, C. elegans)	0.134632	221770_at	RPE	ribulose-5-phosphate-3-epimerase	99.8699
213983_s_at	PDS5A	PDS5, regulator of cohesion maintenance, homolog A (S. cerevisiae)	0.13912	202420_s_at	DHX9	DEAH (Asp-Glu-Ala-His) box polypeptide 9	99.8654
212906_at	GRAMD1B	GRAM domain containing 1B	0.143607	212731_at	ANKRD46	ankyrin repeat domain 46	99.8609
219062_s_at	ZCCHC2	zinc finger, CCHC domain containing 2	0.148095	203433_at	MTHFS	5,10-methenyltetrahydrofolate synthetase (5-formyltetrahydrofolate cyclo-ligase)	99.8564
201896_s_at	PSRC1	proline/serine-rich coiled-coil 1	0.152583	219447_s_at	SLC35C2	solute carrier family 35, member C2	99.8519
203853_s_at	GAB2	GRB2-associated binding protein 2	0.15707	219571_s_at	ZNF12	zinc finger protein 12	99.8474
37408_at	MRC2	mannose receptor, C type 2	0.161558	213140_s_at	SS18L1	synovial sarcoma translocation gene on chromosome 18-like 1	99.8429
203221_at	TLE1	transducin-like enhancer of split 1 (E(sp1) homolog, Drosophila)	0.166046	222030_at	SIVA1	SIVA1, apoptosis-inducing factor	99.8384
218243_at	RUFY1	RUN and FYVE domain containing 1	0.170534	205085_at	ORC1L	origin recognition complex, subunit 1-like (yeast)	99.834
212447_at	KBTBD2	kelch repeat and BTB (POZ) domain containing 2	0.175021	209965_s_at	RAD51L3	RAD51-like 3 (S. cerevisiae)	99.8295
200609_s_at	WDR1	WD repeat domain 1	0.179509	209439_s_at	PHKA2	phosphorylase kinase, alpha 2 (liver)	99.825
209827_s_at	IL16	interleukin 16 (lymphocyte chemoattractant factor)	0.183997	214953_s_at	APP	amyloid beta (A4) precursor protein	99.8205
212770_at	TLE3	transducin-like enhancer of split 3 (E(sp1) homolog, Drosophila)	0.188484	219354_at	KLHL26	kelch-like 26 (Drosophila)	99.816
209118_s_at	TUBA1A	tubulin, alpha 1a	0.192972	213279_at	DHRS1	dehydrogenase/reductase (SDR family) member 1	99.8115
203368_at	CRELD1	cysteine-rich with EGF-like domains 1	0.19746	212616_at	CHD9	chromodomain helicase DNA binding protein 9	99.807
212832_s_at	CKAP5	cytoskeleton associated protein 5	0.201948	210904_s_at	IL13RA1	interleukin 13 receptor, alpha 1	99.8025
201774_s_at	NCAPD2	non-SMC condensin I complex, subunit D2	0.206435	203973_s_at	CEBPD	CCAAT/enhancer binding protein (C/EBP), delta	99.7981
209408_at	KIF2C	kinesin family member 2C	0.210923	220175_s_at	CBWD1 /// CBWD2 /// CBWD3 /// CBWD5 /// CBWD6 /// CBWD7	COBW domain containing 1 /// COBW domain containing 2 /// COBW domain containing 3 /// COBW domain containing 5 /// COBW domain containing 6 /// COBW domain containing 7	99.7936
202720_at	TES	testis derived transcript (3 LIM domains)	0.215411	218676_s_at	PCTP	phosphatidylcholine transfer protein	99.7891
56829_at	TRAPPC9	trafficking protein particle complex 9	0.219899	220602_s_at	LOC388152 /// LOC727751 /// LOC727849 /// LOC80154	hypothetical LOC388152 /// hypothetical LOC727751 /// similar to cis-Golgi matrix protein GM130 /// hypothetical LOC80154	99.7846
209060_x_at	NCOA3	nuclear receptor coactivator 3	0.224386	213460_x_at	NSUN5P2	NOP2/Sun domain family, member 5 pseudogene 2	99.7801
204651_at	NRF1	nuclear respiratory factor 1	0.228874	219628_at	ZMAT3	zinc finger, matrin type 3	99.7756
204226_at	STAU2	staufen, RNA binding protein, homolog 2 (Drosophila)	0.233362	201076_at	NHP2L1	NHP2 non-histone chromosome protein 2-like 1 (S. cerevisiae)	99.7711
212208_at	MED13L	mediator complex subunit 13-like	0.237849	218866_s_at	POLR3K	polymerase (RNA) III (DNA directed) polypeptide K, 12.3 kDa	99.7666
207828_s_at	CENPF	centromere protein F, 350/400ka (mitosin)	0.242337	214383_x_at	KLHDC3	kelch domain containing 3	99.7622
202301_s_at	RSRC2	arginine/serine-rich coiled-coil 2	0.246825	202444_s_at	ERLIN1	ER lipid raft associated 1	99.7577
212345_s_at	CREB3L2	cAMP responsive element binding protein 3-like 2	0.251313	208824_x_at	CDK16	cyclin-dependent kinase 16	99.7532
35436_at	GOLGA2	golgin A2	0.2558	213459_at	RPL37A	ribosomal protein L37a	99.7487
207700_s_at	NCOA3	nuclear receptor coactivator 3	0.260288	217905_at	C10orf119	chromosome 10 open reading frame 119	99.7442
209725_at	UTP20	UTP20, small subunit (SSU) processome component, homolog (yeast)	0.264776	221511_x_at	CCPG1	cell cycle progression 1	99.7397
219403_s_at	HPSE	heparanase	0.269264	202052_s_at	RAI14	retinoic acid induced 14	99.7352
36564_at	RNF19B	ring finger protein 19B	0.273751	219194_at	SEMA4G	sema domain, immunoglobulin domain (Ig), transmembrane domain (TM) and short cytoplasmic domain, (semaphorin) 4G	99.7307
201625_s_at	INSIG1	insulin induced gene 1	0.278239	201394_s_at	RBM5	RNA binding motif protein 5	99.7262
217716_s_at	SEC61A1	Sec61 alpha 1 subunit (S. cerevisiae)	0.282727	218405_at	ABT1	activator of basal transcription 1	99.7218
219625_s_at	COL4A3BP	collagen, type IV, alpha 3 (Goodpasture antigen) binding protein	0.287214	218458_at	GMCL1	germ cell-less homolog 1 (Drosophila)	99.7173
219270_at	CHAC1	ChaC, cation transport regulator homolog 1 (E. coli)	0.291702	222163_s_at	SPATA5L1	spermatogenesis associated 5-like 1	99.7128
204615_x_at	IDI1	isopentenyl-diphosphate delta isomerase 1	0.29619	215128_at	---	---	99.7083
214464_at	CDC42BPA	CDC42 binding protein kinase alpha (DMPK-like)	0.300678	213653_at	METTL3	methyltransferase like 3	99.7038
212738_at	ARHGAP19	Rho GTPase activating protein 19	0.305165	202261_at	VPS72	vacuolar protein sorting 72 homolog (S. cerevisiae)	99.6993
204009_s_at	KRAS	v-Ki-ras2 Kirsten rat sarcoma viral oncogene homolog	0.309653	213528_at	C1orf156	chromosome 1 open reading frame 156	99.6948
200854_at	NCOR1	nuclear receptor co-repressor 1	0.314141	208546_x_at	HIST1H2BH	histone cluster 1, H2bh	99.6903
206683_at	ZNF165	zinc finger protein 165	0.318629	210110_x_at	HNRNPH3	heterogeneous nuclear ribonucleoprotein H3 (2H9)	99.6859
217102_at	LOC100287076	Similar to malignancy-associated protein	0.323116	213152_s_at	SFRS2B	splicing factor, arginine/serine-rich 2B	99.6814
212837_at	FAM175B	family with sequence similarity 175, member B	0.327604	208459_s_at	XPO7	exportin 7	99.6769
202449_s_at	RXRA	retinoid X receptor, alpha	0.332092	203846_at	TRIM32	tripartite motif-containing 32	99.6724
202870_s_at	CDC20	cell division cycle 20 homolog (S. cerevisiae)	0.336579	203090_at	SDF2	stromal cell-derived factor 2	99.6679
216161_at	SBNO1	strawberry notch homolog 1 (Drosophila)	0.341067	202098_s_at	PRMT2	protein arginine methyltransferase 2	99.6634
219978_s_at	NUSAP1	nucleolar and spindle associated protein 1	0.345555	218212_s_at	MOCS2	molybdenum cofactor synthesis 2	99.6589
221192_x_at	MFSD11	major facilitator superfamily domain containing 11	0.350043	203852_s_at	SMN1 /// SMN2	survival of motor neuron 1, telomeric /// survival of motor neuron 2, centromeric	99.6544
204278_s_at	EBAG9	estrogen receptor binding site associated, antigen, 9	0.35453	219889_at	FRAT1	frequently rearranged in advanced T-cell lymphomas	99.65
215093_at	NSDHL	NAD(P) dependent steroid dehydrogenase-like	0.359018	221642_at	---	---	99.6455
201626_at	INSIG1	insulin induced gene 1	0.363506	217430_x_at	COL1A1	collagen, type I, alpha 1	99.641
221839_s_at	UBAP2	ubiquitin associated protein 2	0.367994	201320_at	SMARCC2	SWI/SNF related, matrix associated, actin dependent regulator of chromatin, subfamily c, member 2	99.6365
205854_at	TULP3	tubby like protein 3	0.372481	202081_at	IER2	immediate early response 2	99.632
219147_s_at	C9orf95	chromosome 9 open reading frame 95	0.376969	213234_at	KIAA1467	KIAA1467	99.6275
203752_s_at	JUND	jun D proto-oncogene	0.381457	201524_x_at	UBE2N	ubiquitin-conjugating enzyme E2N (UBC13 homolog, yeast)	99.623
208693_s_at	GARS	glycyl-tRNA synthetase	0.385944	201827_at	SMARCD2	SWI/SNF related, matrix associated, actin dependent regulator of chromatin, subfamily d, member 2	99.6185
201631_s_at	IER3	immediate early response 3	0.390432	213889_at	---	---	99.6141
212652_s_at	SNX4	sorting nexin 4	0.39492	201979_s_at	PPP5C	protein phosphatase 5, catalytic subunit	99.6096
204351_at	S100P	S100 calcium binding protein P	0.399408	212490_at	DNAJC8	DnaJ (Hsp40) homolog, subfamily C, member 8	99.6051
33322_i_at	SFN	stratifin	0.403895	204179_at	MB	myoglobin	99.6006
209803_s_at	PHLDA2	pleckstrin homology-like domain, family A, member 2	0.408383	205034_at	CCNE2	cyclin E2	99.5961
217732_s_at	ITM2B	integral membrane protein 2B	0.412871	217924_at	C6orf106	chromosome 6 open reading frame 106	99.5916
218571_s_at	CHMP4A	chromatin modifying protein 4A	0.417359	209556_at	NCDN	neurochondrin	99.5871
212022_s_at	MKI67	antigen identified by monoclonal antibody Ki-67	0.421846	218152_at	HMG20A	high-mobility group 20A	99.5826
214870_x_at	LOC100288442 /// LOC339047 /// NPIP	hypothetical LOC100288442 /// hypothetical protein LOC339047 /// nuclear pore complex interacting protein	0.426334	202129_s_at	RIOK3	RIO kinase 3 (yeast)	99.5782
212501_at	CEBPB	CCAAT/enhancer binding protein (C/EBP), beta	0.430822	219198_at	GTF3C4	general transcription factor IIIC, polypeptide 4, 90kDa	99.5737
221520_s_at	CDCA8	cell division cycle associated 8	0.435309	202127_at	PRPF4B	PRP4 pre-mRNA processing factor 4 homolog B (yeast)	99.5692
216109_at	MED13L	Mediator complex subunit 13-like	0.439797	203312_x_at	ARF6	ADP-ribosylation factor 6	99.5647
203181_x_at	SRPK2	SFRS protein kinase 2	0.444285	218949_s_at	QRSL1	glutaminyl-tRNA synthase (glutamine-hydrolyzing)-like 1	99.5602
207625_s_at	CBFA2T2	core-binding factor, runt domain, alpha subunit 2; translocated to, 2	0.448773	219558_at	ATP13A3	ATPase type 13A3	99.5557
202101_s_at	RALB	v-ral simian leukemia viral oncogene homolog B (ras related; GTP binding protein)	0.45326	211971_s_at	LRPPRC	leucine-rich PPR-motif containing	99.5512
204381_at	LRP3	low density lipoprotein receptor-related protein 3	0.457748	218124_at	RETSAT	retinol saturase (all-trans-retinol 13,14-reductase)	99.5467
217313_at	---	---	0.462236	203159_at	GLS	glutaminase	99.5423
204082_at	PBX3	pre-B-cell leukemia homeobox 3	0.466724	210826_x_at	RAD17	RAD17 homolog (S. pombe)	99.5378
209238_at	STX3	syntaxin 3	0.471211	208903_at	RPS28	ribosomal protein S28	99.5333
202585_s_at	NFX1	nuclear transcription factor, X-box binding 1	0.475699	201835_s_at	PRKAB1	protein kinase, AMP-activated, beta 1 non-catalytic subunit	99.5288
220946_s_at	SETD2	SET domain containing 2	0.480187	200997_at	RBM4	RNA binding motif protein 4	99.5243
213179_at	RQCD1	RCD1 required for cell differentiation1 homolog (S. pombe)	0.484674	218977_s_at	TRNAU1AP	tRNA selenocysteine 1 associated protein 1	99.5198
221518_s_at	USP47	ubiquitin specific peptidase 47	0.489162	202996_at	POLD4	polymerase (DNA-directed), delta 4	99.5153
216206_x_at	MAP2K7	mitogen-activated protein kinase kinase 7	0.49365	202891_at	NIT1	nitrilase 1	99.5108
205474_at	CRLF3	cytokine receptor-like factor 3	0.498138	201671_x_at	USP14	ubiquitin specific peptidase 14 (tRNA-guanine transglycosylase)	99.5064
215895_x_at	PLIN2	Perilipin 2	0.502625	212142_at	MCM4	minichromosome maintenance complex component 4	99.5019
205741_s_at	DTNA	dystrobrevin, alpha	0.507113	210241_s_at	TP53TG1	TP53 target 1 (non-protein coding)	99.4974
210693_at	SPPL2B	signal peptide peptidase-like 2B	0.511601	218598_at	RINT1	RAD50 interactor 1	99.4929
202047_s_at	CBX6	chromobox homolog 6	0.516088	212060_at	SR140	U2-associated SR140 protein	99.4884
215175_at	PCNX	pecanex homolog (Drosophila)	0.520576	204418_x_at	GSTM2	glutathione S-transferase mu 2 (muscle)	99.4839
204214_s_at	RAB32	RAB32, member RAS oncogene family	0.525064	208141_s_at	DOHH	deoxyhypusine hydroxylase/monooxygenase	99.4794
202847_at	PCK2	phosphoenolpyruvate carboxykinase 2 (mitochondrial)	0.529552	207524_at	ST7	suppression of tumorigenicity 7	99.4749
216388_s_at	LTB4R	leukotriene B4 receptor	0.534039	208370_s_at	RCAN1	regulator of calcineurin 1	99.4704
206506_s_at	SUPT3H	suppressor of Ty 3 homolog (S. cerevisiae)	0.538527	213373_s_at	CASP8	caspase 8, apoptosis-related cysteine peptidase	99.466
201790_s_at	DHCR7	7-dehydrocholesterol reductase	0.543015	219133_at	OXSM	3-oxoacyl-ACP synthase, mitochondrial	99.4615
221506_s_at	TNPO2	transportin 2	0.547503	217527_s_at	NFATC2IP	nuclear factor of activated T-cells, cytoplasmic, calcineurin-dependent 2 interacting protein	99.457
221915_s_at	RANBP1	RAN binding protein 1	0.55199	213951_s_at	PSMC3IP	PSMC3 interacting protein	99.4525
202655_at	MANF	mesencephalic astrocyte-derived neurotrophic factor	0.556478	217329_x_at	---	---	99.448
215224_at	SNORA21	small nucleolar RNA, H/ACA box 21	0.560966	217773_s_at	NDUFA4	NADH dehydrogenase (ubiquinone) 1 alpha subcomplex, 4, 9kDa	99.4435
217885_at	IPO9	importin 9	0.565453	210156_s_at	PCMT1	protein-L-isoaspartate (D-aspartate) O-methyltransferase	99.439
212487_at	GPATCH8	G patch domain containing 8	0.569941	212036_s_at	PNN	pinin, desmosome associated protein	99.4345
209746_s_at	COQ7	coenzyme Q7 homolog, ubiquinone (yeast)	0.574429	212600_s_at	UQCRC2	ubiquinol-cytochrome c reductase core protein II	99.4301
204203_at	CEBPG	CCAAT/enhancer binding protein (C/EBP), gamma	0.578917	213420_at	DHX57	DEAH (Asp-Glu-Ala-Asp/His) box polypeptide 57	99.4256
209380_s_at	ABCC5	ATP-binding cassette, sub-family C (CFTR/MRP), member 5	0.583404	202162_s_at	CNOT8	CCR4-NOT transcription complex, subunit 8	99.4211
203999_at	SYT1	synaptotagmin I	0.587892	221677_s_at	DONSON	downstream neighbor of SON	99.4166
217944_at	POMGNT1	protein O-linked mannose beta1,2-N-acetylglucosaminyltransferase	0.59238	208838_at	CAND1	cullin-associated and neddylation-dissociated 1	99.4121
221718_s_at	AKAP13	A kinase (PRKA) anchor protein 13	0.596868	202815_s_at	HEXIM1	hexamethylene bis-acetamide inducible 1	99.4076
202352_s_at	PSMD12	proteasome (prosome, macropain) 26S subunit, non-ATPase, 12	0.601355	218846_at	MED23	mediator complex subunit 23	99.4031
202821_s_at	LPP	LIM domain containing preferred translocation partner in lipoma	0.605843	212888_at	DICER1	dicer 1, ribonuclease type III	99.3986
204584_at	L1CAM	L1 cell adhesion molecule	0.610331	201119_s_at	COX8A	cytochrome c oxidase subunit VIIIA (ubiquitous)	99.3942
222233_s_at	DCLRE1C	DNA cross-link repair 1C (PSO2 homolog, S. cerevisiae)	0.614818	218912_at	GCC1	GRIP and coiled-coil domain containing 1	99.3897
210561_s_at	WSB1	WD repeat and SOCS box-containing 1	0.619306	204650_s_at	APBB3	amyloid beta (A4) precursor protein-binding, family B, member 3	99.3852
219544_at	C13orf34	chromosome 13 open reading frame 34	0.623794	220955_x_at	RAB23	RAB23, member RAS oncogene family	99.3807
202721_s_at	GFPT1	glutamine--fructose-6-phosphate transaminase 1	0.628282	216855_s_at	HNRNPU	heterogeneous nuclear ribonucleoprotein U (scaffold attachment factor A)	99.3762
219128_at	C2orf42	chromosome 2 open reading frame 42	0.632769	202220_at	KIAA0907	KIAA0907	99.3717
211493_x_at	DTNA	dystrobrevin, alpha	0.637257	208580_x_at	HIST1H4J /// HIST1H4K	histone cluster 1, H4j /// histone cluster 1, H4k	99.3672
203857_s_at	PDIA5	protein disulfide isomerase family A, member 5	0.641745	221845_s_at	CLPB	ClpB caseinolytic peptidase B homolog (E. coli)	99.3627
218355_at	KIF4A	kinesin family member 4A	0.646233	212847_at	FUBP1	Far upstream element (FUSE) binding protein 1	99.3583
203484_at	SEC61G	Sec61 gamma subunit	0.65072	211899_s_at	TRAF4	TNF receptor-associated factor 4	99.3538
218834_s_at	TMEM132A	transmembrane protein 132A	0.655208	202393_s_at	KLF10	Kruppel-like factor 10	99.3493
200704_at	LITAF	lipopolysaccharide-induced TNF factor	0.659696	200653_s_at	CALM1	calmodulin 1 (phosphorylase kinase, delta)	99.3448
212922_s_at	SMYD2	SET and MYND domain containing 2	0.664183	207733_x_at	PSG9	pregnancy specific beta-1-glycoprotein 9	99.3403
204622_x_at	NR4A2	nuclear receptor subfamily 4, group A, member 2	0.668671	209629_s_at	NXT2	nuclear transport factor 2-like export factor 2	99.3358
219437_s_at	ANKRD11	ankyrin repeat domain 11	0.673159	219581_at	TSEN2	tRNA splicing endonuclease 2 homolog (S. cerevisiae)	99.3313
218408_at	TIMM10	translocase of inner mitochondrial membrane 10 homolog (yeast)	0.677647	211749_s_at	VAMP3	vesicle-associated membrane protein 3 (cellubrevin)	99.3268
205812_s_at	TMED9	transmembrane emp24 protein transport domain containing 9	0.682134	217373_x_at	MDM2	Mdm2 p53 binding protein homolog (mouse)	99.3224
219306_at	KIF15	kinesin family member 15	0.686622	212179_at	SFRS18	splicing factor, arginine/serine-rich 18	99.3179
90610_at	LRCH4 /// SAP25	leucine-rich repeats and calponin homology (CH) domain containing 4 /// sin3A-binding protein 25	0.69111	203578_s_at	SLC7A6	solute carrier family 7 (cationic amino acid transporter, y+ system), member 6	99.3134
202626_s_at	LYN	v-yes-1 Yamaguchi sarcoma viral related oncogene homolog	0.695598	201866_s_at	NR3C1	nuclear receptor subfamily 3, group C, member 1 (glucocorticoid receptor)	99.3089
44120_at	ADCK2	aarF domain containing kinase 2	0.700085	221582_at	HIST3H2A	histone cluster 3, H2a	99.3044
204157_s_at	SIK3	SIK family kinase 3	0.704573	220765_s_at	LIMS2	LIM and senescent cell antigen-like domains 2	99.2999
212620_at	ZNF609	zinc finger protein 609	0.709061	212928_at	TSPYL4	TSPY-like 4	99.2954
221060_s_at	TLR4	toll-like receptor 4	0.713548	219158_s_at	NAA15	N(alpha)-acetyltransferase 15, NatA auxiliary subunit	99.2909
210616_s_at	SEC31A	SEC31 homolog A (S. cerevisiae)	0.718036	212257_s_at	SMARCA2	SWI/SNF related, matrix associated, actin dependent regulator of chromatin, subfamily a, member 2	99.2865
211157_at	---	---	0.722524	208591_s_at	PDE3B	phosphodiesterase 3B, cGMP-inhibited	99.282
220000_at	SIGLEC5	sialic acid binding Ig-like lectin 5	0.727012	204435_at	NUPL1	nucleoporin like 1	99.2775
218618_s_at	FNDC3B	fibronectin type III domain containing 3B	0.731499	214100_x_at	NSUN5P1	NOP2/Sun domain family, member 5 pseudogene 1	99.273
213562_s_at	SQLE	squalene epoxidase	0.735987	220452_x_at	---	---	99.2685
219185_at	SIRT5	sirtuin (silent mating type information regulation 2 homolog) 5 (S. cerevisiae)	0.740475	210045_at	IDH2	isocitrate dehydrogenase 2 (NADP+), mitochondrial	99.264
218441_s_at	RPAP1	RNA polymerase II associated protein 1	0.744963	213368_x_at	PPFIA3	protein tyrosine phosphatase, receptor type, f polypeptide (PTPRF), interacting protein (liprin), alpha 3	99.2595
214201_x_at	BAT2	HLA-B associated transcript 2	0.74945	203410_at	AP3M2	adaptor-related protein complex 3, mu 2 subunit	99.255
AFFX-BioDn-3_at	---	---	0.753938	213223_at	RPL28	ribosomal protein L28	99.2505
55081_at	MICALL1	MICAL-like 1	0.758426	220264_s_at	GPR107	G protein-coupled receptor 107	99.2461
204717_s_at	SLC29A2	solute carrier family 29 (nucleoside transporters), member 2	0.762913	205543_at	HSPA4L	heat shock 70kDa protein 4-like	99.2416
220122_at	MCTP1	multiple C2 domains, transmembrane 1	0.767401	203734_at	FOXJ2	forkhead box J2	99.2371
212425_at	SCAMP1	secretory carrier membrane protein 1	0.771889	202703_at	DUSP11	dual specificity phosphatase 11 (RNA/RNP complex 1-interacting)	99.2326
213098_at	RQCD1	RCD1 required for cell differentiation1 homolog (S. pombe)	0.776377	211681_s_at	PDLIM5	PDZ and LIM domain 5	99.2281
218332_at	BEX1	brain expressed, X-linked 1	0.780864	200866_s_at	PSAP	prosaposin	99.2236
217168_s_at	HERPUD1	homocysteine-inducible, endoplasmic reticulum stress-inducible, ubiquitin-like domain member 1	0.785352	206501_x_at	ETV1	ets variant 1	99.2191
208831_x_at	SUPT6H	suppressor of Ty 6 homolog (S. cerevisiae)	0.78984	217791_s_at	ALDH18A1	aldehyde dehydrogenase 18 family, member A1	99.2146
202061_s_at	SEL1L	sel-1 suppressor of lin-12-like (C. elegans)	0.794328	210117_at	SPAG1	sperm associated antigen 1	99.2102
201764_at	TMEM106C	transmembrane protein 106C	0.798815	212571_at	CHD8	chromodomain helicase DNA binding protein 8	99.2057
218385_at	MRPS18A	mitochondrial ribosomal protein S18A	0.803303	209416_s_at	FZR1	fizzy/cell division cycle 20 related 1 (Drosophila)	99.2012
222251_s_at	GMEB2	glucocorticoid modulatory element binding protein 2	0.807791	219186_at	ZBTB7A	zinc finger and BTB domain containing 7A	99.1967
202240_at	PLK1	polo-like kinase 1 (Drosophila)	0.812278	202659_at	PSMB10	proteasome (prosome, macropain) subunit, beta type, 10	99.1922
203711_s_at	HIBCH	3-hydroxyisobutyryl-CoA hydrolase	0.816766	216755_at	OSBPL10	oxysterol binding protein-like 10	99.1877
209129_at	TRIP6	thyroid hormone receptor interactor 6	0.821254	216243_s_at	IL1RN	interleukin 1 receptor antagonist	99.1832
210166_at	TLR5	toll-like receptor 5	0.825742	213233_s_at	KLHL9	kelch-like 9 (Drosophila)	99.1787
214205_x_at	GLRX3	glutaredoxin 3	0.830229	220199_s_at	AIDA	axin interactor, dorsalization associated	99.1743
218361_at	GOLPH3L	golgi phosphoprotein 3-like	0.834717	212363_x_at	ACTG1	actin, gamma 1	99.1698
212558_at	SPRY1	sprouty homolog 1, antagonist of FGF signaling (Drosophila)	0.839205	205452_at	PIGB	phosphatidylinositol glycan anchor biosynthesis, class B	99.1653
211084_x_at	PRKD3	protein kinase D3	0.843693	200639_s_at	YWHAZ	tyrosine 3-monooxygenase/tryptophan 5-monooxygenase activation protein, zeta polypeptide	99.1608
211222_s_at	HAP1	huntingtin-associated protein 1	0.84818	212001_at	SFRS14	splicing factor, arginine/serine-rich 14	99.1563
203666_at	CXCL12	chemokine (C-X-C motif) ligand 12	0.852668	204164_at	SIPA1	signal-induced proliferation-associated 1	99.1518
218503_at	KIAA1797	KIAA1797	0.857156	209255_at	KLHDC10	kelch domain containing 10	99.1473
212076_at	MLL	myeloid/lymphoid or mixed-lineage leukemia (trithorax homolog, Drosophila)	0.861643	214751_at	ZNF468	zinc finger protein 468	99.1428
220305_at	MAVS	mitochondrial antiviral signaling protein	0.866131	213410_at	C10orf137	chromosome 10 open reading frame 137	99.1384
206907_at	TNFSF9	tumor necrosis factor (ligand) superfamily, member 9	0.870619	204772_s_at	TTF1	transcription termination factor, RNA polymerase I	99.1339
203796_s_at	BCL7A	B-cell CLL/lymphoma 7A	0.875107	209653_at	KPNA4	karyopherin alpha 4 (importin alpha 3)	99.1294
215942_s_at	GTSE1	G-2 and S-phase expressed 1	0.879594	211504_x_at	ROCK2	Rho-associated, coiled-coil containing protein kinase 2	99.1249
213530_at	RAB3GAP1	RAB3 GTPase activating protein subunit 1 (catalytic)	0.884082	205953_at	LRIG2	leucine-rich repeats and immunoglobulin-like domains 2	99.1204
212295_s_at	SLC7A1	solute carrier family 7 (cationic amino acid transporter, y+ system), member 1	0.88857	65884_at	MAN1B1	mannosidase, alpha, class 1B, member 1	99.1159
213483_at	PPWD1	peptidylprolyl isomerase domain and WD repeat containing 1	0.893057	204947_at	E2F1	E2F transcription factor 1	99.1114
215541_s_at	DIAPH1	diaphanous homolog 1 (Drosophila)	0.897545	213538_at	SON	SON DNA binding protein	99.1069
214401_at	PAX1	paired box 1	0.902033	204335_at	CCDC94	coiled-coil domain containing 94	99.1025
219959_at	MOCOS	molybdenum cofactor sulfurase	0.906521	219711_at	ZNF586	zinc finger protein 586	99.098
213266_at	TUBGCP4	Tubulin, gamma complex associated protein 4	0.911008	222152_at	PDCD6	Programmed cell death 6	99.0935
214486_x_at	CFLAR	CASP8 and FADD-like apoptosis regulator	0.915496	200079_s_at	KARS	lysyl-tRNA synthetase	99.089
215845_x_at	---	---	0.919984	204767_s_at	FEN1	flap structure-specific endonuclease 1	99.0845
203617_x_at	ELK1	ELK1, member of ETS oncogene family	0.924472	214241_at	NDUFB8	NADH dehydrogenase (ubiquinone) 1 beta subcomplex, 8, 19kDa	99.08
212355_at	KHNYN	KH and NYN domain containing	0.928959	203158_s_at	GLS	glutaminase	99.0755
212756_s_at	UBR2	ubiquitin protein ligase E3 component n-recognin 2	0.933447	212796_s_at	TBC1D2B	TBC1 domain family, member 2B	99.071
208620_at	PCBP1	poly(rC) binding protein 1	0.937935	AFFX-HUMRGE/M10098_3_at	---	---	99.0666
35685_at	RING1	ring finger protein 1	0.942422	215280_s_at	PPFIA3	protein tyrosine phosphatase, receptor type, f polypeptide (PTPRF), interacting protein (liprin), alpha 3	99.0621
51176_at	MED27	mediator complex subunit 27	0.94691	204125_at	NDUFAF1	NADH dehydrogenase (ubiquinone) 1 alpha subcomplex, assembly factor 1	99.0576
215179_x_at	PGF	Placental growth factor	0.951398	202416_at	DNAJC7	DnaJ (Hsp40) homolog, subfamily C, member 7	99.0531
217353_at	HNRNPA1 /// HNRNPA1L2 /// HNRPA1L-2 /// HNRPA1P5 /// LOC642817 /// LOC644037	heterogeneous nuclear ribonucleoprotein A1 /// heterogeneous nuclear ribonucleoprotein A1-like 2 /// heterogeneous nuclear ribonucleoprotein A1 pseudogene /// heterogeneous nuclear ribonucleoprotein A1 pseudogene 5 /// hypothetical LOC642817 /// similar to heterogeneous nuclear ribonucleoprotein A1	0.955886	202471_s_at	IDH3G	isocitrate dehydrogenase 3 (NAD+) gamma	99.0486
210601_at	CDH6	cadherin 6, type 2, K-cadherin (fetal kidney)	0.960373	217949_s_at	VKORC1	vitamin K epoxide reductase complex, subunit 1	99.0441
218560_s_at	JMJD4	jumonji domain containing 4	0.964861	201619_at	PRDX3	peroxiredoxin 3	99.0396
214582_at	PDE3B	phosphodiesterase 3B, cGMP-inhibited	0.969349	209046_s_at	GABARAPL2	GABA(A) receptor-associated protein-like 2	99.0351
217631_at	GTPBP4	GTP binding protein 4	0.973837	213546_at	DKFZP586I1420	hypothetical protein DKFZp586I1420	99.0307
205190_at	PLS1	plastin 1	0.978324	202241_at	TRIB1	tribbles homolog 1 (Drosophila)	99.0262
218324_s_at	SPATS2	spermatogenesis associated, serine-rich 2	0.982812	208784_s_at	KLHDC3	kelch domain containing 3	99.0217
218005_at	ZNF22	zinc finger protein 22 (KOX 15)	0.9873	201444_s_at	ATP6AP2	ATPase, H+ transporting, lysosomal accessory protein 2	99.0172
214212_x_at	FERMT2	fermitin family homolog 2 (Drosophila)	0.991787	202213_s_at	CUL4B	cullin 4B	99.0127
202463_s_at	MBD3	methyl-CpG binding domain protein 3	0.996275	216589_at	LOC390998	similar to hCG1644589	99.0082
203451_at	LDB1	LIM domain binding 1	1.00076	214430_at	GLA	galactosidase, alpha	99.0037
212603_at	MRPS31	mitochondrial ribosomal protein S31	1.00525	91617_at	DGCR8	DiGeorge syndrome critical region gene 8	98.9992
211874_s_at	MYST4	MYST histone acetyltransferase (monocytic leukemia) 4	1.00974	217039_x_at	IGHG1	Immunoglobulin heavy constant gamma 1 (G1m marker)	98.9947
210331_at	HECW1	HECT, C2 and WW domain containing E3 ubiquitin protein ligase 1	1.01423	218797_s_at	SIRT7	sirtuin (silent mating type information regulation 2 homolog) 7 (S. cerevisiae)	98.9903
202698_x_at	COX4I1	cytochrome c oxidase subunit IV isoform 1	1.01871	214481_at	HIST1H2AM	histone cluster 1, H2am	98.9858
203490_at	ELF4	E74-like factor 4 (ets domain transcription factor)	1.0232	203023_at	NOP16	NOP16 nucleolar protein homolog (yeast)	98.9813
203315_at	NCK2	NCK adaptor protein 2	1.02769	215577_at	---	---	98.9768
203279_at	EDEM1	ER degradation enhancer, mannosidase alpha-like 1	1.03218	214686_at	ZNF266	zinc finger protein 266	98.9723
203325_s_at	COL5A1	collagen, type V, alpha 1	1.03666	202258_s_at	N4BP2L2	NEDD4 binding protein 2-like 2	98.9678
202476_s_at	TUBGCP2	tubulin, gamma complex associated protein 2	1.04115	221648_s_at	---	---	98.9633
218522_s_at	MAP1S	microtubule-associated protein 1S	1.04564	219588_s_at	NCAPG2	non-SMC condensin II complex, subunit G2	98.9588
221056_x_at	EPS15L1	epidermal growth factor receptor pathway substrate 15-like 1	1.05013	209420_s_at	SMPD1	sphingomyelin phosphodiesterase 1, acid lysosomal	98.9544
206522_at	MGAM	maltase-glucoamylase (alpha-glucosidase)	1.05462	217407_x_at	PPIL2	peptidylprolyl isomerase (cyclophilin)-like 2	98.9499
218318_s_at	NLK	nemo-like kinase	1.0591	203513_at	SPG11	spastic paraplegia 11 (autosomal recessive)	98.9454
205724_at	PKP1	plakophilin 1 (ectodermal dysplasia/skin fragility syndrome)	1.06359	203135_at	TBP	TATA box binding protein	98.9409
202844_s_at	RALBP1	ralA binding protein 1	1.06808	209007_s_at	C1orf63	chromosome 1 open reading frame 63	98.9364
201831_s_at	USO1	USO1 vesicle docking protein homolog (yeast)	1.07257	213251_at	SMARCA5	SWI/SNF related, matrix associated, actin dependent regulator of chromatin, subfamily a, member 5	98.9319
209446_s_at	C7orf44	chromosome 7 open reading frame 44	1.07705	205327_s_at	ACVR2A	activin A receptor, type IIA	98.9274
204807_at	TMEM5	transmembrane protein 5	1.08154	61874_at	C9orf7	chromosome 9 open reading frame 7	98.9229
219723_x_at	AGPAT3	1-acylglycerol-3-phosphate O-acyltransferase 3	1.08603	219603_s_at	ZNF226	zinc finger protein 226	98.9185
212108_at	FAF2	Fas associated factor family member 2	1.09052	202317_s_at	UBE4B	ubiquitination factor E4B (UFD2 homolog, yeast)	98.914
202691_at	SNRPD1	small nuclear ribonucleoprotein D1 polypeptide 16kDa	1.09501	217356_s_at	PGK1	phosphoglycerate kinase 1	98.9095
212290_at	SLC7A1	solute carrier family 7 (cationic amino acid transporter, y+ system), member 1	1.09949	208937_s_at	ID1	inhibitor of DNA binding 1, dominant negative helix-loop-helix protein	98.905
219116_s_at	DCUN1D2	DCN1, defective in cullin neddylation 1, domain containing 2 (S. cerevisiae)	1.10398	222035_s_at	PAPOLA	poly(A) polymerase alpha	98.9005
203545_at	ALG8	asparagine-linked glycosylation 8, alpha-1,3-glucosyltransferase homolog (S. cerevisiae)	1.10847	210627_s_at	MOGS	mannosyl-oligosaccharide glucosidase	98.896
204977_at	DDX10	DEAD (Asp-Glu-Ala-Asp) box polypeptide 10	1.11296	202983_at	HLTF	helicase-like transcription factor	98.8915
208940_at	SEPHS1	selenophosphate synthetase 1	1.11744	201805_at	PRKAG1	protein kinase, AMP-activated, gamma 1 non-catalytic subunit	98.887
202991_at	STARD3	StAR-related lipid transfer (START) domain containing 3	1.12193	209547_s_at	SF4	splicing factor 4	98.8826

## Sheet: GO_EnrichmentAnalisys
GO (BP) terms enriched in the PACLITAXEL optimal signature (UpRegulated Genes)	P-val	Avg quantile %	Genes
GO:0007017~microtubule-based process	1.08877e-07	0.460491	CENPA	CENPE	CEP63	CKAP5	GTSE1	HAP1	KIF15	KIF2C	KIF4A	MAP1S	MARK4	NCOR1	NUSAP1	PSRC1	RANBP1	TUBA1A	TUBGCP2	TUBGCP4
GO:0022403~cell cycle phase	6.36431e-06	0.382803	C13orf34	CDC20	CDCA8	CENPE	CENPF	CEP63	CKAP5	GTSE1	KIF15	KIF2C	MARK4	MKI67	NCAPD2	NCOR1	NFATC1	NUSAP1	PDS5A	PLK1	RANBP1	UBR2
GO:0000226~microtubule cytoskeleton organization	7.42746e-06	0.413245	CENPA	CEP63	CKAP5	KIF2C	MAP1S	MARK4	NCOR1	NUSAP1	PSRC1	RANBP1	TUBGCP2	TUBGCP4
GO:0000279~M phase	1.74274e-05	0.385152	C13orf34	CDC20	CDCA8	CENPE	CENPF	CEP63	CKAP5	KIF15	KIF2C	MKI67	NCAPD2	NCOR1	NUSAP1	PDS5A	PLK1	RANBP1	UBR2
GO:0000278~mitotic cell cycle	1.96945e-05	0.339073	C13orf34	CDC20	CDCA8	CENPA	CENPE	CENPF	CEP63	CKAP5	GTSE1	KIF15	KIF2C	MARK4	NCAPD2	NFATC1	NUSAP1	PDS5A	PLK1	PSMD12
GO:0022402~cell cycle process	4.91865e-05	0.378397	C13orf34	CDC20	CDCA8	CENPA	CENPE	CENPF	CEP63	CKAP5	GTSE1	KIF15	KIF2C	MARK4	MKI67	NCAPD2	NCOR1	NFATC1	NUSAP1	PDS5A	PLK1	PSMD12	RANBP1	UBR2
GO:0000280~nuclear division	6.81614e-05	0.332782	C13orf34	CDC20	CDCA8	CENPE	CENPF	CEP63	CKAP5	KIF15	KIF2C	NCAPD2	NUSAP1	PDS5A	PLK1
GO:0000087~M phase of mitotic cell cycle	6.81614e-05	0.332782	C13orf34	CDC20	CDCA8	CENPE	CENPF	CEP63	CKAP5	KIF15	KIF2C	NCAPD2	NUSAP1	PDS5A	PLK1
GO:0007067~mitosis	8.09498e-05	0.332782	C13orf34	CDC20	CDCA8	CENPE	CENPF	CEP63	CKAP5	KIF15	KIF2C	NCAPD2	NUSAP1	PDS5A	PLK1
GO:0048285~organelle fission	0.000100147	0.332782	C13orf34	CDC20	CDCA8	CENPE	CENPF	CEP63	CKAP5	KIF15	KIF2C	NCAPD2	NUSAP1	PDS5A	PLK1
GO:0016125~sterol metabolic process	0.000319079	0.458247	DHCR7	IDI1	INSIG1	INSIG1	LDLR	NSDHL	RXRA	SQLE	STARD3
GO:0007010~cytoskeleton organization	0.00046285	0.499194	CDC42BPA	CENPA	CEP63	CKAP5	DIAPH1	FERMT2	KIF2C	KRAS	MAP1S	MARK4	NCK2	NCOR1	NUSAP1	PSRC1	RANBP1	TUBGCP2	TUBGCP4
GO:0008202~steroid metabolic process	0.000563224	0.458247	DHCR7	IDI1	INSIG1	INSIG1	LDLR	NSDHL	RXRA	SQLE	STARD3
GO:0007049~cell cycle	0.000601645	0.389123	C13orf34	CDC20	CDCA8	CENPA	CENPE	CENPF	CEP63	CKAP5	GTSE1	KIF15	KIF2C	MARK4	MKI67	MLL	NCAPD2	NCOR1	NFATC1	NUSAP1	PDS5A	PLK1	PSMD12	PSRC1	RANBP1	UBR2
GO:0051276~chromosome organization	0.00143189	0.501569	CBX6	CDCA8	CENPA	CENPE	CENPF	DCLRE1C	MBD3	MLL	MYST4	NCAPD2	NCOR1	NUSAP1	RING1	SETD2	SUPT3H	SUPT6H	TOP2A
GO:0006357~regulation of transcription from RNA polymerase II promoter	0.00144487	0.528381	ARNTL	ATF4	ATF7IP	CEBPB	CEBPG	ELF4	ELK1	JUND	LITAF	LOC100131612///MED27	MBD3	MED13L	MED13L	MLL	NCOR1	NFX1	NR4A2	NRF1	PAX1	RXRA	SUPT3H	SUPT6H	TLE1
GO:0051789~response to protein stimulus	0.00407144	0.638539	ARMET	CREB3L2	EDEM1	HERPUD1	LYN	NR4A2	SETD2
GO:0007018~microtubule-based movement	0.0053115	0.529552	CENPE	HAP1	KIF15	KIF2C	KIF4A	MAP1S	TUBA1A
GO:0045449~regulation of transcription	0.00689862	0.491524	ARNTL	ATF4	ATF7IP	ATRX	BCL7A	CBFA2T2	CBX6	CEBPB	CEBPG	CENPF	CREB3L2	ELF4	ELK1	ERCC8///FLJ12595	GMEB2	IL16	JUND	KRAS	LDB1	LITAF	LOC100131612///MED27	LRCH4	MBD3	MED13L	MED13L	MLL	MYST4	N/A_1089	N/A_221	N/A_501	NCOA3	NCOA3	NCOR1	NFATC1	NFX1	NLK	NR4A2	NRF1	PAX1	PBX3	PSRC1	RELB	RING1	RQCD1	RXRA	SETD2	SIRT5
GO:0016044~membrane organization	0.00793227	0.568215	COL5A1	EPS15L1	KRAS	LDLR	LRP3	MRC2	RUFY1	SCAMP1	SEC31A	SNX4	STX3	TIMM10	USO1
GO:0008283~cell proliferation	0.00901891	0.56665	CENPF	COL4A3BP	CXCL12	ELF4	INSIG1	INSIG1	KIF15	KIF2C	MKI67	PGF	PLK1	RXRA	SFN	SLC29A2	TNFSF9
GO:0051301~cell division	0.009257	0.311693	C13orf34	CDC20	CDCA8	CENPE	CENPF	CEP63	CKAP5	NCAPD2	NUSAP1	PDS5A	PLK1
GO:0034621~cellular macromolecular complex subunit organization	0.0126124	0.531422	CENPA	CENPE	CENPF	DIAPH1	IPO9	KIF2C	MYST4	NCK2	SNRPD1	SRPK2	TNPO2	TUBA1A
GO:0016126~sterol biosynthetic process	0.0130141	0.483552	DHCR7	IDI1	NSDHL	SQLE
GO:0034622~cellular macromolecular complex assembly	0.0149588	0.560558	CENPA	CENPE	CENPF	DIAPH1	IPO9	MYST4	NCK2	SNRPD1	SRPK2	TNPO2	TUBA1A
GO:0051640~organelle localization	0.0163225	0.355428	CENPA	CENPE	CENPF	MAP1S	NUSAP1
GO:0006350~transcription	0.0174733	0.492122	ARNTL	ATF4	ATF7IP	CBX6	CEBPB	CEBPG	CREB3L2	ELF4	ELK1	ERCC8///FLJ12595	GMEB2	IL16	JUND	LITAF	LOC100131612///MED27	MBD3	MED13L	MED13L	MLL	MYST4	N/A_1089	N/A_221	N/A_501	NCOA3	NCOA3	NCOR1	NFATC1	NFX1	NLK	NR4A2	NRF1	PAX1	PBX3	RELB	RING1	RPAP1	RQCD1	RXRA	SETD2	SUPT3H	SUPT6H	TAF1B	TLE1	TLE3	TRIB3	ZNF165	ZNF22
GO:0006366~transcription from RNA polymerase II promoter	0.0179495	0.599859	CEBPB	GMEB2	LOC100131612///MED27	MLL	NCOR1	NFATC1	NFX1	PAX1	SUPT3H
GO:0001578~microtubule bundle formation	0.0184528	0.435309	MAP1S	MARK4	PSRC1
GO:0045321~leukocyte activation	0.0216412	0.712551	CEBPG	CXCL12	DCLRE1C	ELF4	LYN	NCK2	PAX1	RELB	TLR4
GO:0006351~transcription, DNA-dependent	0.0229526	0.543015	CEBPB	GMEB2	LOC100131612///MED27	MLL	NCOR1	NFATC1	NFX1	PAX1	SUPT3H	TAF1B
GO:0040029~regulation of gene expression, epigenetic	0.0234398	0.559171	ATF7IP	ATRX	MBD3	MLL	SIRT5
GO:0006355~regulation of transcription, DNA-dependent	0.0241075	0.479957	ARNTL	ATF4	ATF7IP	ATRX	CBFA2T2	CEBPB	CEBPG	CREB3L2	ELF4	ELK1	JUND	LDB1	LITAF	LOC100131612///MED27	MBD3	MED13L	MED13L	MLL	MYST4	N/A_501	NCOA3	NCOA3	NCOR1	NFATC1	NFX1	NR4A2	NRF1	PAX1	PBX3	PSRC1	RELB	RXRA	SIRT5	SUPT3H	SUPT6H	TLE1	TLE3	TULP3	ZNF165
GO:0008203~cholesterol metabolic process	0.0246369	0.458247	DHCR7	IDI1	INSIG1	INSIG1	LDLR	NSDHL	RXRA	SQLE	STARD3
GO:0032774~RNA biosynthetic process	0.02477	0.543015	CEBPB	GMEB2	LOC100131612///MED27	MLL	NCOR1	NFATC1	NFX1	PAX1	SUPT3H	TAF1B
GO:0046631~alpha-beta T cell activation	0.0261556	0.643241	ELF4	PAX1	RELB
GO:0043623~cellular protein complex assembly	0.0273497	0.507113	CENPE	CENPF	DIAPH1	IPO9	NCK2	TNPO2	TUBA1A
GO:0007059~chromosome segregation	0.0276048	0.192075	CENPE	CENPF	NCAPD2	NUSAP1	TOP2A
GO:0030952~establishment or maintenance of cytoskeleton polarity	0.0280394	0.206435	CKAP5	KIF2C
GO:0030951~establishment or maintenance of microtubule cytoskeleton polarity	0.0280394	0.206435	CKAP5	KIF2C
GO:0016481~negative regulation of transcription	0.0297503	0.569596	ATF7IP	BCL7A	CBFA2T2	CENPF	LDB1	LRCH4	MBD3	MYST4	NCOR1	NFX1	RXRA	SIRT5	TLE1
GO:0051172~negative regulation of nitrogen compound metabolic process	0.0297564	0.59847	ATF7IP	BCL7A	CBFA2T2	CENPF	GTPBP4///IDI2	LDB1	LRCH4	MBD3	MYST4	NCOR1	NFX1	RXRA	SIRT5	TLE1
GO:0010638~positive regulation of organelle organization	0.0298425	0.430822	CENPE	NCK2	NUSAP1	PSRC1	RANBP1
GO:0006694~steroid biosynthetic process	0.0321846	0.611228	DHCR7	IDI1	NSDHL	SQLE	STARD3
GO:0051252~regulation of RNA metabolic process	0.032303	0.479957	ARNTL	ATF4	ATF7IP	ATRX	CBFA2T2	CEBPB	CEBPG	CREB3L2	ELF4	ELK1	JUND	LDB1	LITAF	LOC100131612///MED27	MBD3	MED13L	MED13L	MLL	MYST4	N/A_501	NCOA3	NCOA3	NCOR1	NFATC1	NFX1	NR4A2	NRF1	PAX1	PBX3	PSRC1	RELB	RXRA	SIRT5	SUPT3H	SUPT6H	TLE1	TLE3	TULP3	ZNF165
GO:0010558~negative regulation of macromolecule biosynthetic process	0.0326887	0.59847	ATF7IP	BCL7A	CBFA2T2	CENPF	GTPBP4///IDI2	LDB1	LRCH4	MBD3	MYST4	NCOR1	NFX1	RXRA	SIRT5	TLE1
GO:0010604~positive regulation of macromolecule metabolic process	0.0339447	0.516088	ARNTL	ATF4	ATF7IP	CDC20	CEBPB	CEBPG	ELF4	ELK1	ERCC8///FLJ12595	LYN	MLL	MYST4	NCOA3	NCOA3	NR4A2	PAX1	PLK1	PSMD12	PSRC1	RXRA	TLR4
GO:0033043~regulation of organelle organization	0.0344577	0.513845	CENPE	CENPF	CXCL12	MLL	NCK2	NUSAP1	PSRC1	RANBP1
GO:0010324~membrane invagination	0.0367347	0.426334	EPS15L1	KRAS	LDLR	LRP3	MRC2	RUFY1	SCAMP1	SNX4
GO:0006897~endocytosis	0.0367347	0.426334	EPS15L1	KRAS	LDLR	LRP3	MRC2	RUFY1	SCAMP1	SNX4
GO:0016568~chromatin modification	0.0409197	0.71654	CBX6	MBD3	MLL	MYST4	NCOR1	RING1	SETD2	SUPT3H	SUPT6H
GO:0051656~establishment of organelle localization	0.0412112	0.355428	CENPA	CENPE	CENPF	MAP1S	NUSAP1
GO:0051382~kinetochore assembly	0.0417644	0.159314	CENPE	CENPF
GO:0043933~macromolecular complex subunit organization	0.0437701	0.630921	CENPA	CENPE	CENPF	DIAPH1	IPO9	KIF2C	LOC100131612///MED27	MLL	MYST4	NCK2	SNRPD1	SRPK2	SYT1	TNPO2	TUBA1A	TUBGCP2	TUBGCP4
GO:0006305~DNA alkylation	0.0446593	0.353034	ATF7IP	ATRX	MLL
GO:0006306~DNA methylation	0.0446593	0.353034	ATF7IP	ATRX	MLL
GO:0045934~negative regulation of nucleobase, nucleoside, nucleotide and nucleic acid metabolic process	0.0465238	0.59847	ATF7IP	BCL7A	CBFA2T2	CENPF	GTPBP4///IDI2	LDB1	LRCH4	MBD3	MYST4	NCOR1	NFX1	RXRA	SIRT5	TLE1
GO:0030261~chromosome condensation	0.0481019	0.213915	NCAPD2	NUSAP1	TOP2A
GO:0065003~macromolecular complex assembly	0.0496589	0.657171	CENPA	CENPE	CENPF	DIAPH1	IPO9	LOC100131612///MED27	MLL	MYST4	NCK2	SNRPD1	SRPK2	SYT1	TNPO2	TUBA1A	TUBGCP2	TUBGCP4
GO (CC) terms enriched in the PACLITAXEL optimal signature (UpRegulated Genes)	P-val	Avg quantile	Genes
GO:0005819~spindle	9.39463e-08	0.503908	CDC20	CDCA8	CENPE	CENPF	CEP63	KIF15	KIF4A	MAP1S	NCOR1	NUSAP1	PLK1	PSRC1	TUBGCP2	TUBGCP4
GO:0015630~microtubule cytoskeleton	4.89103e-06	0.442724	CDC20	CDCA8	CENPE	CENPF	CEP63	CKAP5	GTSE1	KIF15	KIF2C	KIF4A	LITAF	MAP1S	MARK4	NCOR1	NUSAP1	PLK1	PSRC1	RANBP1	STAU2	TOP2A	TUBA1A	TUBGCP2	TUBGCP4
GO:0031981~nuclear lumen	0.000212472	0.48621	ARNTL	ATF4	ATF7IP	CDC20	CDCA8	CEBPB	CEBPG	CENPF	ELF4	ERCC8///FLJ12595	GPSM2	GPSM2	GTPBP4///IDI2	KIF4A	LRCH4	MBD3	MED13L	MED13L	MKI67	MLL	MYST4	NCOR1	NLK	NUSAP1	PBX3	PLK1	RING1	SLC29A2	SNRPD1	SRPK2	STAU2	SUPT3H	TAF1B	TLE1	TOP2A	TRIB3	UTP20	ZNF22
GO:0031974~membrane-enclosed lumen	0.000213599	0.490723	ARNTL	ATF4	ATF7IP	CDC20	CDCA8	CEBPB	CEBPG	CENPF	ELF4	ERCC8///FLJ12595	FKBP14	GARS	GPSM2	GPSM2	GTPBP4///IDI2	IVD	KIF4A	LRCH4	LYN	MBD3	MED13L	MED13L	MKI67	MLL	MRPS18A	MYST4	NCOR1	NLK	NUSAP1	PBX3	PDIA5	PLK1	RING1	SIRT5	SLC29A2	SNRPD1	SRPK2	STAU2	SUPT3H	TAF1B	TIMM10	TLE1	TOP2A	TRIB3	UTP20	ZNF22
GO:0070013~intracellular organelle lumen	0.000350093	0.481819	ARNTL	ATF4	ATF7IP	CDC20	CDCA8	CEBPB	CEBPG	CENPF	ELF4	ERCC8///FLJ12595	FKBP14	GARS	GPSM2	GPSM2	GTPBP4///IDI2	IVD	KIF4A	LRCH4	MBD3	MED13L	MED13L	MKI67	MLL	MRPS18A	MYST4	NCOR1	NLK	NUSAP1	PBX3	PDIA5	PLK1	RING1	SIRT5	SLC29A2	SNRPD1	SRPK2	STAU2	SUPT3H	TAF1B	TLE1	TOP2A	TRIB3	UTP20	ZNF22
GO:0005874~microtubule	0.000351856	0.514708	CENPE	GTSE1	KIF15	KIF2C	KIF4A	MAP1S	MARK4	NCOR1	NUSAP1	STAU2	TUBA1A	TUBGCP2	TUBGCP4
GO:0012505~endomembrane system	0.000355738	0.633177	ALG8	CENPF	CHMP4A	COL4A3BP	DHCR7	EDEM1	EPS15L1	HERPUD1	IPO9	LDLR	LRP3	NCK2	NSDHL	POMGNT1	SCAMP1	SEC31A	SEC61A1	SEC61G	SQLE	SYT1	TNPO2	USO1
GO:0005783~endoplasmic reticulum	0.000512525	0.601201	ADFP	AGPAT3	ALG8	COL4A3BP	CREB3L2	DHCR7	EDEM1	FKBP14	FNDC3B	HERPUD1	INSIG1	INSIG1	NCK2	NIBP	NSDHL	PDE3B	PDIA5	RPL10	SEC31A	SEC61A1	SEC61G	SEL1L	SEMA4F	SIGLEC5	SQLE	STAU2	TMED9	TMEM106C	TMEM132A
GO:0043233~organelle lumen	0.000562529	0.481819	ARNTL	ATF4	ATF7IP	CDC20	CDCA8	CEBPB	CEBPG	CENPF	ELF4	ERCC8///FLJ12595	FKBP14	GARS	GPSM2	GPSM2	GTPBP4///IDI2	IVD	KIF4A	LRCH4	MBD3	MED13L	MED13L	MKI67	MLL	MRPS18A	MYST4	NCOR1	NLK	NUSAP1	PBX3	PDIA5	PLK1	RING1	SIRT5	SLC29A2	SNRPD1	SRPK2	STAU2	SUPT3H	TAF1B	TLE1	TOP2A	TRIB3	UTP20	ZNF22
GO:0044430~cytoskeletal part	0.00103209	0.497447	CDC20	CDCA8	CENPE	CENPF	CEP63	CKAP5	FERMT2	GTSE1	KIF15	KIF2C	KIF4A	LITAF	LYN	MAP1S	MARK4	NCOR1	NUSAP1	PKP1	PLK1	PSRC1	RANBP1	STAU2	TOP2A	TUBA1A	TUBGCP2	TUBGCP4
GO:0000922~spindle pole	0.00109477	0.60315	CENPF	CEP63	PLK1	TUBGCP2	TUBGCP4
GO:0005881~cytoplasmic microtubule	0.00171209	0.581161	GTSE1	KIF2C	TUBA1A	TUBGCP2
GO:0044427~chromosomal part	0.00228178	0.390432	ATRX	CBX6	CDCA8	CENPA	CENPE	CENPF	JUND	KIF2C	MBD3	MKI67	MYST4	N/A_269	NCAPD2	PDS5A	RING1
GO:0043228~non-membrane-bounded organelle	0.00247698	0.514925	ATRX	CBX6	CDC20	CDCA8	CEBPG	CENPA	CENPE	CENPF	CEP63	CKAP5	DIAPH1	FERMT2	GPSM2	GPSM2	GTPBP4///IDI2	GTSE1	HAP1	JUND	KIF15	KIF2C	KIF4A	LITAF	LYN	MAP1S	MARK4	MBD3	MICALL1	MKI67	MRPS18A	MRPS31	MYST4	N/A_269	NCAPD2	NCOR1	NLK	NUSAP1	PDS5A	PKP1	PLK1	PSRC1	RANBP1	RING1	RPL10	SLC29A2	SRPK2	STAU2	TOP2A
GO:0043232~intracellular non-membrane-bounded organelle	0.00247698	0.514925	ATRX	CBX6	CDC20	CDCA8	CEBPG	CENPA	CENPE	CENPF	CEP63	CKAP5	DIAPH1	FERMT2	GPSM2	GPSM2	GTPBP4///IDI2	GTSE1	HAP1	JUND	KIF15	KIF2C	KIF4A	LITAF	LYN	MAP1S	MARK4	MBD3	MICALL1	MKI67	MRPS18A	MRPS31	MYST4	N/A_269	NCAPD2	NCOR1	NLK	NUSAP1	PDS5A	PKP1	PLK1	PSRC1	RANBP1	RING1	RPL10	SLC29A2	SRPK2	STAU2	TOP2A
GO:0005813~centrosome	0.00345779	0.507113	CEP63	CKAP5	KIF15	LITAF	MARK4	PLK1	RANBP1	TOP2A	TUBGCP2	TUBGCP4
GO:0005694~chromosome	0.00391515	0.37164	ATRX	CBX6	CDCA8	CENPA	CENPE	CENPF	JUND	KIF2C	MBD3	MKI67	MYST4	N/A_269	NCAPD2	PDS5A	RING1	TOP2A
GO:0000785~chromatin	0.00591534	0.486669	ATRX	CBX6	CENPA	CENPF	JUND	MBD3	MYST4	PDS5A	RING1
GO:0005815~microtubule organizing center	0.00753283	0.507113	CEP63	CKAP5	KIF15	LITAF	MARK4	PLK1	RANBP1	TOP2A	TUBGCP2	TUBGCP4
GO:0044432~endoplasmic reticulum part	0.00761642	0.594828	ALG8	COL4A3BP	DHCR7	EDEM1	FKBP14	HERPUD1	NSDHL	PDIA5	SEC61A1	SEC61G	SQLE
GO:0000930~gamma-tubulin complex	0.0092449	0.406887	CKAP5	MARK4	TUBGCP4
GO:0005856~cytoskeleton	0.0108222	0.520576	CDC20	CDCA8	CENPE	CENPF	CEP63	CKAP5	DIAPH1	FERMT2	GTSE1	HAP1	KIF15	KIF2C	KIF4A	LITAF	LYN	MAP1S	MARK4	MICALL1	NCOR1	NUSAP1	PKP1	PLK1	PSRC1	RANBP1	STAU2	TOP2A	TUBA1A	TUBGCP2	TUBGCP4	WDR1
GO:0005789~endoplasmic reticulum membrane	0.0110211	0.642742	ALG8	COL4A3BP	DHCR7	EDEM1	HERPUD1	NSDHL	SEC61A1	SEC61G	SQLE
GO:0042175~nuclear envelope-endoplasmic reticulum network	0.0152285	0.642742	ALG8	COL4A3BP	DHCR7	EDEM1	HERPUD1	NSDHL	SEC61A1	SEC61G	SQLE
GO:0005654~nucleoplasm	0.015917	0.493436	ARNTL	ATF4	ATF7IP	CDC20	ELF4	ERCC8///FLJ12595	LRCH4	MBD3	MED13L	MED13L	MLL	MYST4	NCOR1	PBX3	PLK1	RING1	SNRPD1	SUPT3H	TAF1B	TLE1	TOP2A
GO:0000775~chromosome, centromeric region	0.0265995	0.225669	CDCA8	CENPA	CENPE	CENPF	KIF2C	MKI67	N/A_269
GO:0000793~condensed chromosome	0.030836	0.204192	CENPA	CENPE	CENPF	KIF2C	MKI67	3/17/20113/17/2011
GO:0019898~extrinsic to membrane	0.0362381	0.59307	ADFP	CHMP4A	EPS15L1	GOLGA2	GOLPH3L	HPSE	PHLDA2	RALBP1	RUFY1	SEC31A	SPA17	SPRY1	USO1
GO:0044451~nucleoplasm part	0.0384065	0.529552	ARNTL	ATF4	ATF7IP	ELF4	LRCH4	MBD3	MED13L	MED13L	MLL	MYST4	NCOR1	PBX3	RING1	SUPT3H	TLE1
GO:0016363~nuclear matrix	0.0400602	0.343311	CEBPB	CENPF	ERCC8///FLJ12595	KIF4A
GO:0044450~microtubule organizing center part	0.0400602	0.327604	CKAP5	MARK4	TOP2A	TUBGCP4
GO:0000777~condensed chromosome kinetochore	0.0437377	0.149217	CENPA	CENPE	CENPF	KIF2C
GO:0034399~nuclear periphery	0.0495583	0.343311	CEBPB	CENPF	ERCC8///FLJ12595	KIF4A
GO:0005925~focal adhesion	0.0496249	0.597765	EBAG9	FERMT2	LPP	TES	TRIP6
GO (BP) terms enriched in the PACLITAXEL optimal signature (DownRegulated Genes)	P-val	Avg quantile	Genes
GO:0006396~RNA processing	4.01495e-06	99.537	APP	C14orf172	DGCR8	DHX9	DICER1	DNAJC8	DUSP11	HNRNPH3	HNRNPU	HNRPDL	HNRPDL	LOC100133835///LOC100133836///SMN1///SMN2	NHP2L1	PAPOLA	PNN	PRPF4B	RBM4	RBM5	RPS28	SF4	SFRS14	SFRS2B	SR140	TSEN2	ZCCHC11
GO:0006325~chromatin organization	3.39299e-05	99.3616	CHD8	CHD9	HIST1H2AM	HIST1H2BH	HIST1H4A///HIST1H4B///HIST1H4C///HIST1H4D///HIST1H4E///HIST1H4F///HIST1H4H///HIST1H4I///HIST1H4J///HIST1H4K///HIST1H4L///HIST2H4... <Preview truncated at 128 characters>	HIST3H2A	HLTF	HMG20A	N/A_447	NR3C1	RBM4	SMARCA2	SMARCA5	SMARCC2	SMARCD2	TSPYL4	TTF1	UBE2N	VPS72
GO:0008380~RNA splicing	6.4165e-05	99.4776	DHX9	DNAJC8	HNRNPH3	HNRNPU	LOC100133835///LOC100133836///SMN1///SMN2	NHP2L1	PAPOLA	PNN	PRPF4B	MDM2	N/A_447	NCAPG2	PPP5C
GO:0006397~mRNA processing	6.43779e-05	99.4991	APP	DHX9	DNAJC8	HNRNPH3	HNRNPU	LOC100133835///LOC100133836///SMN1///SMN2	NHP2L1	PAPOLA	PNN	PRPF4B	RBM4	RBM5	SF4	SFRS14	SFRS2B	TSEN2
GO:0051276~chromosome organization	0.000229833	99.3414	CHD8	CHD9	HIST1H2AM	HIST1H2BH	HIST1H4A///HIST1H4B///HIST1H4C///HIST1H4D///HIST1H4E///HIST1H4F///HIST1H4H///HIST1H4I///HIST1H4J///HIST1H4K///HIST1H4L///HIST2H4... <Preview truncated at 128 characters>	HIST3H2A	HLTF	HMG20A	N/A_447	VPS72	ZBTB7A			HNRNPU	ID1	JUNB	KLF10	MDM2	MED23	NARG1	NFATC2IP	NR3C1	PDCD6
GO:0065003~macromolecular complex assembly	0.000238578	99.3688	CASP8	DICER1	GTF3C4	HIST1H2AM	HIST1H2BH	HIST1H4A///HIST1H4B///HIST1H4C///HIST1H4D///HIST1H4E///HIST1H4F///HIST1H4H///HIST1H4I///HIST1H4J///HIST1H4K///HIST1H4L///HIST2H4... <Preview truncated at 128 characters>	HIST3H2A	LOC100133835///LOC100133836///SMN1///SMN2	MDM2	ROCK2	SIPA1
GO:0016071~mRNA metabolic process	0.000306543	99.4991	APP	DHX9	DNAJC8	HNRNPH3	HNRNPU	LOC100133835///LOC100133836///SMN1///SMN2	NHP2L1	PAPOLA	PNN					ZCCHC11
GO:0006333~chromatin assembly or disassembly	0.000501147	99.3583	CHD8	CHD9	HIST1H2AM	HIST1H2BH	HIST1H4A///HIST1H4B///HIST1H4C///HIST1H4D///HIST1H4E///HIST1H4F///HIST1H4H///HIST1H4I///HIST1H4J///HIST1H4K///HIST1H4L///HIST2H4... <Preview truncated at 128 characters>	HIST3H2A	SMARCA5	SMARCC2	TSPYL4
GO:0043933~macromolecular complex subunit organization	0.000584011	99.3688	CASP8	DICER1	GTF3C4	HIST1H2AM	HIST1H2BH	HIST1H4A///HIST1H4B///HIST1H4C///HIST1H4D///HIST1H4E///HIST1H4F///HIST1H4H///HIST1H4I///HIST1H4J///HIST1H4K///HIST1H4L///HIST2H4... <Preview truncated at 128 characters>	HIST3H2A	LOC100133835///LOC100133836///SMN1///SMN2	MDM2
GO:0016568~chromatin modification	0.000627667	99.3733	CHD8	CHD9	HLTF	HMG20A	N/A_447	NR3C1	RBM4	SMARCA2	SMARCA5
GO:0000375~RNA splicing, via transesterification reactions	0.00168418	99.4964	DHX9	DNAJC8	HNRNPH3	HNRNPU	LOC100133835///LOC100133836///SMN1///SMN2	NHP2L1	PAPOLA	RBM5	SF4
GO:0000377~RNA splicing, via transesterification reactions with bulged adenosine as nucleophile	0.00168418	99.4964	DHX9	DNAJC8	HNRNPH3	HNRNPU	LOC100133835///LOC100133836///SMN1///SMN2	NHP2L1	PAPOLA	RBM5	SF4
GO:0000398~nuclear mRNA splicing, via spliceosome	0.00168418	99.4964	DHX9	DNAJC8	HNRNPH3	HNRNPU	LOC100133835///LOC100133836///SMN1///SMN2	NHP2L1	PAPOLA	RBM5	SF4
GO:0006357~regulation of transcription from RNA polymerase II promoter	0.00187087	99.419	AES	APP	CAND1	CHD8	E2F1	HEXIM1	HLTF	ID1	JUNB	KLF10	MDM2	MED23	PSMC3IP	RBM4	SAP18	SMARCA2	SMARCA5	SMARCC2	SMARCD2	TTF1	VPS72	ZBTB7A
GO:0006350~transcription	0.00197114	99.4329	ABT1	AES	C10orf137	CAND1	CEBPD	CHD8	CHD9	CNOT8	E2F1	ETV1	FOXJ2	FUBP1	FUBP1	GTF3C4	HEXIM1	HLTF	HMG20A	HNRPDL	HNRPDL	JUNB	KLF10	LRPPRC	MCM4	MED23	NARG1	NR3C1	PAPOLA	PDCD6	PNN	POLR3K	PPP5C	RBM4	SAP18	SIRT7	SMARCA2	SMARCA5	SMARCC2	SMARCD2	TBP	TTF1	VPS72	ZBTB7A	ZNF12	ZNF226	ZNF266	ZNF468	ZNF473
GO:0051252~regulation of RNA metabolic process	0.00201255	99.391	AES	APP	CAND1	CEBPD	CHD8	CNOT8	DHX9	E2F1	ETV1	SMARCA2	SMARCC2	TTF1	VPS72
GO:0045333~cellular respiration	0.00277043	99.3179	IDH2	IDH3G	NDUFA4	NDUFAF1	NDUFB8	UQCRB	UQCRC2			MDM2	N/A_447	PSMB10	SMUG1
GO:0006351~transcription, DNA-dependent	0.00342996	99.3938	ABT1	CEBPD	ETV1	FUBP1	FUBP1	GTF3C4	MED23	NR3C1	POLR3K	SIRT7	SMARCA5	TBP	TTF1
GO:0010033~response to organic substance	0.00380037	99.3781	AES	CASP8	COL1A1	DGCR8	DICER1	HSPA4L	ID1	IL1RN	JUNB					SFRS2B	TSEN2
GO:0032774~RNA biosynthetic process	0.00380104	99.3938	ABT1	CEBPD	ETV1	FUBP1	FUBP1	GTF3C4	MED23	NR3C1	POLR3K
GO:0015980~energy derivation by oxidation of organic compounds	0.00485394	99.3813	IDH2	IDH3G	NDUFA4	NDUFAF1	NDUFB8	PHKA2	UQCRB	UQCRC2		SMARCA2	SMARCC2	VPS72	ZBTB7A	SIRT7	SMARCA2	SMARCC2	TTF1	VPS72	ZBTB7A	ZCCHC11
GO:0045449~regulation of transcription	0.00659786	99.4345	ABT1	AES	APP	C10orf137	CAND1	CEBPD	CHD8	CHD9	CNOT8					TRIM32	UBE2N	UBE4B	USP14	ZCCHC11
GO:0051098~regulation of binding	0.00672236	99.3678	AES	C1orf80	CALM1///CALM2///CALM3	ID1	PRDX3	SIVA1	TRIB1	UBE2N		VPS72	ZBTB7A			FUBP1	GMCL1	HEXIM1	HLTF	HMG20A	HNRPDL	HNRPDL	ID1	JUNB	KLF10
GO:0006323~DNA packaging	0.00692781	99.2191	HIST1H2AM	HIST1H2BH	HIST1H4A///HIST1H4B///HIST1H4C///HIST1H4D///HIST1H4E///HIST1H4F///HIST1H4H///HIST1H4I///HIST1H4J///HIST1H4K///HIST1H4L///HIST2H4... <Preview truncated at 128 characters>	HIST3H2A	NCAPG2	SMARCA5	TSPYL4
GO:0006334~nucleosome assembly	0.00727972	99.2625	HIST1H2AM	HIST1H2BH	HIST1H4A///HIST1H4B///HIST1H4C///HIST1H4D///HIST1H4E///HIST1H4F///HIST1H4H///HIST1H4I///HIST1H4J///HIST1H4K///HIST1H4L///HIST2H4... <Preview truncated at 128 characters>	HIST3H2A	SMARCA5	TSPYL4
GO:0006355~regulation of transcription, DNA-dependent	0.00739914	99.3706	AES	APP	CAND1	CEBPD	CHD8	CNOT8	E2F1	ETV1	FOXJ2	HEXIM1	HLTF	HMG20A	ID1	JUNB	KLF10	MDM2	MED23	NARG1	NFATC2IP	NR3C1	PDCD6	PSMC3IP	RBM4	SAP18	SIRT7	SMARCA2	SMARCA5	SMARCC2	SMARCD2	TBP	TTF1	VPS72	ZBTB7A	ZNF12	ZNF226	ZNF266	ZNF468	ZNF473	ZNF586
GO:0033554~cellular response to stress	0.00787399	99.5014	CLPB	CUL4B	DHX9	FEN1	N/A_1082	POLD4	PRDX3	RAD17	RAD51L3	SIRT7	SMARCA5	TBP	TTF1
GO:0031497~chromatin assembly	0.00841791	99.2625	HIST1H2AM	HIST1H2BH	HIST1H4A///HIST1H4B///HIST1H4C///HIST1H4D///HIST1H4E///HIST1H4F///HIST1H4H///HIST1H4I///HIST1H4J///HIST1H4K///HIST1H4L///HIST2H4... <Preview truncated at 128 characters>	HIST3H2A	SMARCA5	TSPYL4								VPS72
GO:0006338~chromatin remodeling	0.0085749	99.2389	CHD8	SMARCA2	SMARCA5	SMARCC2	TTF1
GO:0006261~DNA-dependent DNA replication	0.00968783	99.5064	CCNE2	FEN1	MCM4	ORC1L	POLD4
GO:0034728~nucleosome organization	0.0110532	99.2625	HIST1H2AM	HIST1H2BH	HIST1H4A///HIST1H4B///HIST1H4C///HIST1H4D///HIST1H4E///HIST1H4F///HIST1H4H///HIST1H4I///HIST1H4J///HIST1H4K///HIST1H4L///HIST2H4... <Preview truncated at 128 characters>	HIST3H2A	SMARCA5	TSPYL4				XPO7
GO:0035196~gene silencing by miRNA, production of miRNAs	0.0124066	99.4555	DGCR8	DICER1	ZCCHC11
GO:0009060~aerobic respiration	0.0137566	99.411	IDH2	IDH3G	UQCRB	UQCRC2						RBM4	RBM5	SF4	SFRS14	PSMB10	PSMC3IP	RAD17	RAD51L3	RINT1	SIRT7	TUSC2
GO:0031050~dsRNA fragmentation	0.0145244	99.4555	DGCR8	DICER1	ZCCHC11							SMARCC2	SMARCD2	TTF1	UBE2N
GO:0006461~protein complex assembly	0.0147106	99.3373	CASP8	GTF3C4	MDM2	MED23	NDUFAF1	PPP5C	PRKAB1	PRKAG1	SLC7A6///TRPV6	SMARCA5	SPAG9	TBP	TTF1	VAMP3	XPO7
GO:0006259~DNA metabolic process	0.014942	99.5671	CCNE2	CUL4B	FEN1	KLHDC3	KLHDC3	MCM4	N/A_1082	ORC1L	POLD4	PSMC3IP	RAD17	RAD51L3	RBM4	SMUG1	UBE2N	UNG	ZNF12
GO:0006310~DNA recombination	0.0179058	99.5939	KLHDC3	KLHDC3	N/A_1082	PSMC3IP	RAD51L3	RBM4	UBE2N	UNG
GO:0010605~negative regulation of macromolecule metabolic process	0.0193217	99.3342	AES	DGCR8	DICER1	E2F1	FZR1	HEXIM1	ID1	KLF10	MDM2	N/A_447	NARG1	PSMB10	PSMC3IP	PPP5C	PRDX3	RBM4	RCAN1	SMPD1	TRIB1	VKORC1	ZCCHC11
GO:0006974~response to DNA damage stimulus	0.0194187	99.5954	CUL4B	FEN1	N/A_1082	POLD4	RAD17	RAD51L3	RBM4	RINT1	SMUG1
GO:0006270~DNA replication initiation	0.0217223	99.644	CCNE2	MCM4	ORC1L
GO:0051726~regulation of cell cycle	0.0219957	99.4276	APP	CCNE2	E2F1	FZR1	HEXIM1	JUNB	MDM2	RAD17	RINT1					SMARCA5	SMARCC2	SMARCD2	TSPYL4	TTF1	UBE2N	VPS72
GO:0006281~DNA repair	0.022045	99.5884	CUL4B	FEN1	N/A_1082	POLD4	RAD17	RAD51L3	RBM4	SMUG1	UBE2N	UNG	ZNF12
GO:0044092~negative regulation of molecular function	0.0231335	99.2782	AES	CALM1///CALM2///CALM3	CAND1	FZR1	GLA	HEXIM1	ID1	N/A_447	PRDX3	MED23	NDUFAF1	PPP5C	PRKAB1
GO:0035195~gene silencing by miRNA	0.0243883	99.4555	DGCR8	DICER1	ZCCHC11
GO:0042787~protein ubiquitination during ubiquitin-dependent protein catabolic process	0.0243883	99.3029	MDM2	TRIM32	UBE4B
GO:0016567~protein ubiquitination	0.0288855	99.2672	CAND1	MDM2	N/A_447	PPIL2	TRIM32	UBE2N	UBE4B
GO:0051101~regulation of DNA binding	0.0307363	99.2962	CALM1///CALM2///CALM3	ID1	PRDX3	SIVA1	TRIB1	UBE2N																		LRPPRC	MCM4	MDM2	MED23	NARG1	NFATC2IP	NR3C1	PDCD6	PNN	POLR3K	PRDX3	PSMC3IP	RBM4	SAP18	SIRT7	SIVA1	SMARCA2	SMARCA5	SMARCC2	SMARCD2	TBP	TRIB1	TTF1	UBE2N
GO:0010629~negative regulation of gene expression	0.0308399	99.3759	AES	DGCR8	DICER1	E2F1	HEXIM1	ID1	KLF10	MDM2	SIRT7	N/A_447	PSMB10	RAB23	RAD17	RBM4	SIRT7	SMARCA2	SMARCC2	TBP	TRIM32	TTF1	UBE2N
GO:0006352~transcription initiation	0.0318589	99.1967	GTF3C4	MED23	SMARCA5	TBP	TTF1
GO:0045892~negative regulation of transcription, DNA-dependent	0.0337598	99.3542	AES	E2F1	HEXIM1	ID1	KLF10	MDM2	SIRT7	SMARCA2	SMARCC2	E2F1	ETV1	FOXJ2	FUBP1
GO:0034621~cellular macromolecular complex subunit organization	0.0342773	99.3787	DICER1	HIST1H2AM	HIST1H2BH	HIST1H4A///HIST1H4B///HIST1H4C///HIST1H4D///HIST1H4E///HIST1H4F///HIST1H4H///HIST1H4I///HIST1H4J///HIST1H4K///HIST1H4L///HIST2H4... <Preview truncated at 128 characters>	HIST3H2A	LOC100133835///LOC100133836///SMN1///SMN2	RBM5	SMARCA5	TSPYL4	RBM4	RINT1	SIRT7	SMUG1
GO:0016441~posttranscriptional gene silencing	0.0362726	99.4555	DGCR8	DICER1	ZCCHC11							PRPF4B	RBM4	RBM5	SF4
GO:0035194~posttranscriptional gene silencing by RNA	0.0362726	99.4555	DGCR8	DICER1	ZCCHC11
GO:0051253~negative regulation of RNA metabolic process	0.0371563	99.3542	AES	E2F1	HEXIM1	ID1	KLF10	MDM2	SIRT7	SMARCA2	SMARCC2	FOXJ2	HEXIM1	HLTF	HMG20A	ZBTB7A
GO:0051172~negative regulation of nitrogen compound metabolic process	0.0376908	99.3265	AES	E2F1	GLA	HEXIM1	ID1	KLF10	MDM2	RAD17	SIRT7
GO:0006091~generation of precursor metabolites and energy	0.0377494	99.3354	COX8A	IDH2	IDH3G	NDUFA4	NDUFAF1	NDUFB8	PGK1	PHKA2	UQCRB	UQCRC2
GO:0051291~protein heterooligomerization	0.0389206	99.3728	CASP8	PPP5C	PRKAB1	PRKAG1						NCAPG2	NR3C1	RBM4	SMARCA2											PSMC3IP	RBM4	RBM5	SAP18	SIRT7	SMARCA2	SMARCA5	SMARCC2	SMARCD2	TBP	TTF1	VPS72	ZBTB7A	ZNF12	ZNF226	ZNF266	ZNF468	ZNF473	ZNF586
GO:0000122~negative regulation of transcription from RNA polymerase II promoter	0.0390397	99.3632	AES	E2F1	HEXIM1	ID1	KLF10	MDM2	SMARCA2	VPS72	ZBTB7A
GO:0010604~positive regulation of macromolecule metabolic process	0.0406307	99.3283	ACVR2A	APP	CAND1	CHD8	E2F1	FOXJ2	FZR1	JUNB	MDM2	KLF10	MB	NR3C1	PDE3B
GO:0034622~cellular macromolecular complex assembly	0.041083	99.4031	DICER1	HIST1H2AM	HIST1H2BH	HIST1H4A///HIST1H4B///HIST1H4C///HIST1H4D///HIST1H4E///HIST1H4F///HIST1H4H///HIST1H4I///HIST1H4J///HIST1H4K///HIST1H4L///HIST2H4... <Preview truncated at 128 characters>	HIST3H2A	LOC100133835///LOC100133836///SMN1///SMN2	RBM5	SMARCA5	TSPYL4	TTF1	XPO7			TRIB1	UBE2N	UNG	ZMAT3	ZNF12
GO:0032446~protein modification by small protein conjugation	0.0422361	99.2672	CAND1	MDM2	N/A_447	PPIL2	TRIM32	UBE2N	UBE4B
GO:0016458~gene silencing	0.0468438	99.3392	DGCR8	DICER1	SIRT7	ZCCHC11										SFRS14	SFRS2B	TSEN2
GO:0042773~ATP synthesis coupled electron transport	0.0468438	99.3706	NDUFA4	NDUFAF1	NDUFB8	UQCRB
GO:0042775~mitochondrial ATP synthesis coupled electron transport	0.0468438	99.3706	NDUFA4	NDUFAF1	NDUFB8	UQCRB
GO (CC) terms enriched in the PACLITAXEL optimal signature (DownRegulated Genes)	P-val	Avg quantile	Genes
GO:0031981~nuclear lumen	8.25898e-10	99.4425	ABT1	CALM1///CALM2///CALM3	CASP8	CCNE2	DGCR8	DHX9	E2F1	FUBP1	FUBP1	FZR1	GMCL1	GTF3C4	HIST1H4A///HIST1H4B///HIST1H4C///HIST1H4D///HIST1H4E///HIST1H4F///HIST1H4H///HIST1H4I///HIST1H4J///HIST1H4K///HIST1H4L///HIST2H4... <Preview truncated at 128 characters>	HMG20A	HSPC111	IDH3G	JUNB	LOC100133835///LOC100133836///SMN1///SMN2	LRPPRC	MCM4	MDM2	MED23	METTL3	N/A_447	NARG1	NHP2L1	NR3C1	ORC1L	PAPOLA	PNN	POLD4	POLR3K	RAD17	RBM4	RBM5	SAP18	SF4	SFRS18	SIRT7	SIVA1	SMARCA2	SMARCA5	SMARCC2	SMUG1	SON	TBP	TSEN2
GO:0043233~organelle lumen	5.53229e-09	99.4252	ABT1	APP	CALM1///CALM2///CALM3	CASP8	CCNE2	DGCR8	DHX9	E2F1	FUBP1	FUBP1	FZR1	GLS	GLS	GMCL1	GTF3C4	HIST1H4A///HIST1H4B///HIST1H4C///HIST1H4D///HIST1H4E///HIST1H4F///HIST1H4H///HIST1H4I///HIST1H4J///HIST1H4K///HIST1H4L///HIST2H4... <Preview truncated at 128 characters>	HMG20A	HSPC111	IDH3G	JUNB	KARS	LOC100133835///LOC100133836///SMN1///SMN2	LRPPRC	MCM4	MDM2	MED23	METTL3	N/A_447	NARG1	NHP2L1	NR3C1	ORC1L	PAPOLA	PNN	POLD4	POLR3K	PPIL2	PSAP	RAD17	RBM4	RBM5	SAP18	SF4	SFRS18	SIRT7	SIVA1	SMARCA2
GO:0070013~intracellular organelle lumen	7.5764e-09	99.4178	ABT1	CALM1///CALM2///CALM3	CASP8	CCNE2	DGCR8	DHX9	E2F1	FUBP1	FUBP1	FZR1	GLS	GLS	GMCL1	GTF3C4	HIST1H4A///HIST1H4B///HIST1H4C///HIST1H4D///HIST1H4E///HIST1H4F///HIST1H4H///HIST1H4I///HIST1H4J///HIST1H4K///HIST1H4L///HIST2H4... <Preview truncated at 128 characters>	HMG20A	HSPC111	IDH3G	JUNB	KARS	LOC100133835///LOC100133836///SMN1///SMN2	LRPPRC	MCM4	MDM2	MED23	METTL3	N/A_447	NARG1	NHP2L1	NR3C1	ORC1L	PAPOLA	PNN	POLD4	POLR3K	PPIL2	PSAP	RAD17	RBM4	RBM5	SAP18	SF4	SFRS18	SIRT7	SIVA1	SMARCA2	SMARCA5
GO:0031974~membrane-enclosed lumen	1.08186e-08	99.4252	ABT1	APP	CALM1///CALM2///CALM3	CASP8	CCNE2	DGCR8	DHX9	E2F1	FUBP1	FUBP1	FZR1	GLS	GLS	GMCL1	GTF3C4	HIST1H4A///HIST1H4B///HIST1H4C///HIST1H4D///HIST1H4E///HIST1H4F///HIST1H4H///HIST1H4I///HIST1H4J///HIST1H4K///HIST1H4L///HIST2H4... <Preview truncated at 128 characters>	HMG20A	HSPC111	IDH3G	JUNB	KARS	LOC100133835///LOC100133836///SMN1///SMN2	LRPPRC	MCM4	MDM2	MED23	METTL3	N/A_447	NARG1	NHP2L1	NR3C1	ORC1L	PAPOLA	PNN	POLD4	POLR3K	PPIL2	PSAP	RAD17	RBM4	RBM5	SAP18	SF4	SFRS18	SIRT7	SIVA1	SMARCA2
GO:0005730~nucleolus	1.42846e-06	99.4297	ABT1	CASP8	DGCR8	DHX9	FUBP1	FUBP1	HMG20A	HSPC111	IDH3G	JUNB	MCM4	MDM2	NHP2L1	NR3C1	PAPOLA	PNN	RAD17	RBM4	RBM5	SF4	SIRT7	SMARCA5	SMARCC2	SMUG1	TSEN2	TTF1	ZMAT3
GO:0005654~nucleoplasm	3.30834e-06	99.451	ABT1	CALM1///CALM2///CALM3	CCNE2	E2F1	FZR1	GTF3C4	HIST1H4A///HIST1H4B///HIST1H4C///HIST1H4D///HIST1H4E///HIST1H4F///HIST1H4H///HIST1H4I///HIST1H4J///HIST1H4K///HIST1H4L///HIST2H4... <Preview truncated at 128 characters>	LOC100133835///LOC100133836///SMN1///SMN2	LRPPRC	MCM4	MDM2	MED23	METTL3	N/A_447	NARG1	ORC1L	PNN	POLD4	POLR3K	RBM4	SAP18	SFRS18	SIVA1	SMARCA2	SMARCA5	SMARCC2	SMUG1	SON	TBP	TTF1
GO:0043228~non-membrane-bounded organelle	0.000487448	99.4644	ABT1	ACTG1	APBB3	APP	CALM1///CALM2///CALM3	CASP8	CHD8	CHD9	DGCR8	DHX9	FUBP1	FUBP1	HIST1H2AM	HIST1H2BH	HIST1H4A///HIST1H4B///HIST1H4C///HIST1H4D///HIST1H4E///HIST1H4F///HIST1H4H///HIST1H4I///HIST1H4J///HIST1H4K///HIST1H4L///HIST2H4... <Preview truncated at 128 characters>	HIST3H2A	HMG20A	HSPC111	IDH3G	JUNB	KLHDC3	KLHDC3	LRPPRC	MCM4	MDM2	NHP2L1	NR3C1	ORC1L	PAPOLA	PDLIM5	PNN	PRPF4B	RAD17	RAI14	RBM4	RBM5	ROCK2	RPL28	RPL37A	RPS28	SF4	SIRT7	SMARCA5	SMARCC2	SMUG1	SS18L1	TBCC
GO:0043232~intracellular non-membrane-bounded organelle	0.000487448	99.4644	ABT1	ACTG1	APBB3	APP	CALM1///CALM2///CALM3	CASP8	CHD8	CHD9	DGCR8	DHX9	FUBP1	FUBP1	HIST1H2AM	HIST1H2BH	HIST1H4A///HIST1H4B///HIST1H4C///HIST1H4D///HIST1H4E///HIST1H4F///HIST1H4H///HIST1H4I///HIST1H4J///HIST1H4K///HIST1H4L///HIST2H4... <Preview truncated at 128 characters>	HIST3H2A	HMG20A	HSPC111	IDH3G	JUNB	KLHDC3	KLHDC3	LRPPRC	MCM4	MDM2	NHP2L1	NR3C1	ORC1L	PAPOLA	PDLIM5	PNN	PRPF4B	RAD17	RAI14	RBM4	RBM5	ROCK2	RPL28	RPL37A	RPS28	SF4	SIRT7	SMARCA5	SMARCC2	SMUG1	SS18L1	TBCC
GO:0005739~mitochondrion	0.000807076	99.3798	ALDH18A1	CASP8	COX8A	DHRS1	E2F1	FEN1	GLS	GLS	HSDL2	IDH2	IDH3G	KARS	LRPPRC	N/A_1083	NDUFA4	NDUFAF1	NDUFB8	NR3C1	OXSM	PRDX3	PSAP	RAI14	SIRT7	SIVA1	SLC25A22	UNG	UQCRB	UQCRC2	YWHAZ
GO:0000785~chromatin	0.000851496	99.428	CHD8	CHD9	HIST1H2AM	HIST1H2BH	HIST1H4A///HIST1H4B///HIST1H4C///HIST1H4D///HIST1H4E///HIST1H4F///HIST1H4H///HIST1H4I///HIST1H4J///HIST1H4K///HIST1H4L///HIST2H4... <Preview truncated at 128 characters>	HIST3H2A	JUNB	KLHDC3	KLHDC3	SIRT7	SMARCC2
GO:0005694~chromosome	0.00169725	99.4648	CHD8	CHD9	HIST1H2AM	HIST1H2BH	HIST1H4A///HIST1H4B///HIST1H4C///HIST1H4D///HIST1H4E///HIST1H4F///HIST1H4H///HIST1H4I///HIST1H4J///HIST1H4K///HIST1H4L///HIST2H4... <Preview truncated at 128 characters>	HIST3H2A	JUNB	KLHDC3	KLHDC3	LRPPRC	ORC1L	PRPF4B	SIRT7	SMARCA5	SMARCC2	SS18L1
GO:0030529~ribonucleoprotein complex	0.00179338	99.5784	CASP8	DHX9	DICER1	HNRNPH3	HNRNPU	HNRPDL	HNRPDL	LOC100133835///LOC100133836///SMN1///SMN2	NHP2L1	PNN	PRPF4B	RBM4	RBM5	RPL28	RPL37A	RPS28	SF4
GO:0005681~spliceosome	0.00591842	99.4878	HNRNPU	LOC100133835///LOC100133836///SMN1///SMN2	NHP2L1	PNN	PRPF4B	RBM5	SF4
GO:0005746~mitochondrial respiratory chain	0.00803691	99.3825	NDUFA4	NDUFAF1	NDUFB8	UQCRB	UQCRC2
GO:0044427~chromosomal part	0.00847418	99.4912	CHD8	CHD9	HIST1H2AM	HIST1H2BH	HIST1H4A///HIST1H4B///HIST1H4C///HIST1H4D///HIST1H4E///HIST1H4F///HIST1H4H///HIST1H4I///HIST1H4J///HIST1H4K///HIST1H4L///HIST2H4... <Preview truncated at 128 characters>	HIST3H2A	JUNB	KLHDC3	KLHDC3	ORC1L	SIRT7	SMARCC2	SS18L1
GO:0044451~nucleoplasm part	0.00889112	99.4779	ABT1	E2F1	GTF3C4	LOC100133835///LOC100133836///SMN1///SMN2	MED23	METTL3	NARG1	PNN	POLR3K	RBM4	SAP18	SFRS18	SMARCC2	SON	TBP
GO:0031967~organelle envelope	0.00985344	99.4855	ALDH18A1	CASP8	COX8A	DHRS1	GMCL1	KPNA4	LRPPRC	N/A_1082	NDUFA4	NDUFAF1	NDUFB8	NUPL1	RETSAT	SLC25A22	UQCRB	UQCRC2	XPO7
GO:0031975~envelope	0.0101298	99.4855	ALDH18A1	CASP8	COX8A	DHRS1	GMCL1	KPNA4	LRPPRC	N/A_1082	NDUFA4	NDUFAF1	NDUFB8	NUPL1	RETSAT	SLC25A22	UQCRB	UQCRC2	XPO7
GO:0016585~chromatin remodeling complex	0.0115027	99.4911	SAP18	SMARCA2	SMARCA5	SMARCC2	SMARCD2
GO:0070469~respiratory chain	0.013856	99.3825	NDUFA4	NDUFAF1	NDUFB8	UQCRB	UQCRC2
GO:0016514~SWI/SNF complex	0.0143457	99.5138	SMARCA2	SMARCC2	SMARCD2
GO:0070603~SWI/SNF-type complex	0.0143457	99.5138	SMARCA2	SMARCC2	SMARCD2
GO:0044429~mitochondrial part	0.0156052	99.3953	ALDH18A1	CASP8	COX8A	DHRS1	GLS	GLS	IDH3G	KARS	LRPPRC	NDUFA4	NDUFAF1	NDUFB8	NR3C1	SLC25A22	UQCRB	UQCRC2
GO:0030530~heterogeneous nuclear ribonucleoprotein complex	0.0182838	99.7521	HNRNPH3	HNRNPU	HNRPDL	HNRPDL
GO:0019866~organelle inner membrane	0.0210738	99.4794	ALDH18A1	COX8A	DHRS1	LRPPRC	NDUFA4	NDUFAF1	NDUFB8	SLC25A22	UQCRB	UQCRC2
GO:0000151~ubiquitin ligase complex	0.0252981	99.0778	CAND1	CUL4B	FZR1	N/A_447	PPIL2	UBE4B
GO:0005743~mitochondrial inner membrane	0.0363149	99.4714	ALDH18A1	COX8A	DHRS1	NDUFA4	NDUFAF1	NDUFB8	SLC25A22	UQCRB	UQCRC2
GO:0005829~cytosol	0.0372051	99.4145	ACTG1	CALM1///CALM2///CALM3	CASP8	CCNE2	FZR1	GABARAPL2	KARS	LOC100133835///LOC100133836///SMN1///SMN2	MDM2	MOCS2	MTHFS///ST20	N/A_447	NR3C1	ORC1L	PCTP	PDLIM5	PPP5C	PRDX3	PSMB10	ROCK2	RPE	RPL28	RPL37A	RPS28	SPG11	WDR1
GO:0000786~nucleosome	0.042938	99.3369	HIST1H2AM	HIST1H2BH	HIST1H4A///HIST1H4B///HIST1H4C///HIST1H4D///HIST1H4E///HIST1H4F///HIST1H4H///HIST1H4I///HIST1H4J///HIST1H4K///HIST1H4L///HIST2H4... <Preview truncated at 128 characters>	HIST3H2A
GO:0044452~nucleolar part	0.0435546	99.4091	CASP8	40619	SIRT7
[truncated: 10 more columns]
