# Supplementary material for: A Semi-Supervised Approach for Refining Transcriptional Signatures of Drug Response and Repositioning Predictions
Source: PLoS One. 2015 Oct 9;10(10):e0139446. doi: 10.1371/journal.pone.0139446 (PMC4599732; doi:10.1371/journal.pone.0139446)
Supplement: S3 Table — (XLSX) [file pone.0139446.s010.xlsx]

## Sheet: P-PI_Inconsistent Signature
Up-Regulated Genes							Down-Regulated Genes
Probe-ids	Gene Symbol	Gene Title	Paclitaxel Quantile %	MG-132 Quantile %	celastrol Quantile %	5224221 Quantile %	Probe-ids	Gene Symbol	Gene Title	Paclitaxel Quantile %	MG-132 Quantile %	celastrol Quantile %	5224221 Quantile %
219242_at	CEP63	centrosomal protein 63kDa	0.00897545	75.3085	93.4883	10.802	209067_s_at	HNRPDL	heterogeneous nuclear ribonucleoprotein D-like	99.9461	15.7968	21.3975	80.1463
221591_s_at	FAM64A	family with sequence similarity 64, member A	0.0179509	80.5053	20.3518	92.2632	210935_s_at	WDR1	WD repeat domain 1	99.9327	20.6256	6.89315	50.994
221844_x_at	SPCS3	signal peptidase complex subunit 3 homolog (S. cerevisiae)	0.0628282	91.3746	81.0887	91.8503	213130_at	ZNF473	zinc finger protein 473	99.9147	11.6771	2.62532	3.02024
205240_at	GPSM2	G-protein signaling modulator 2 (AGS3-like, C. elegans)	0.0718036	80.1777	92.0567	36.1082	206748_s_at	SPAG9	sperm associated antigen 9	99.8878	75.4566	8.32922	6.19306
205046_at	CENPE	centromere protein E, 312kDa	0.0762913	76.2061	79.9444	5.08459	221596_s_at	C7orf64	chromosome 7 open reading frame 64	99.8833	2.49069	10.6045	51.3441
208859_s_at	ATRX	alpha thalassemia/mental retardation syndrome X-linked (RAD54 homolog, S. cerevisiae)	0.0852668	9.35691	84.2615	90.9213	213296_at	RER1	RER1 retention in endoplasmic reticulum 1 homolog (S. cerevisiae)	99.8788	39.3215	17.5335	10.8289
201291_s_at	TOP2A	topoisomerase (DNA) II alpha 170kDa	0.0897545	92.2048	81.7529	54.5079	221770_at	RPE	ribulose-5-phosphate-3-epimerase	99.8699	7.68299	16.4071	59.0809
205406_s_at	SPA17	sperm autoantigenic protein 17	0.103218	99.7666	82.2286	55.7061	219571_s_at	ZNF12	zinc finger protein 12	99.8474	2.81829	3.16385	5.38976
211105_s_at	NFATC1	nuclear factor of activated T-cells, cytoplasmic, calcineurin-dependent 1	0.121169	87.4433	10.959	84.1224	203973_s_at	CEBPD	CCAAT/enhancer binding protein (C/EBP), delta	99.7981	99.3493	21.2673	9.60373
213879_at	---	---	0.125656	85.6124	87.3536	33.9093	220602_s_at	LOC388152 /// LOC727751 /// LOC727849 /// LOC80154	hypothetical LOC388152 /// hypothetical LOC727751 /// similar to cis-Golgi matrix protein GM130 /// hypothetical LOC80154	99.7846	19.7325	13.7594	10.5821
221922_at	GPSM2	G-protein signaling modulator 2 (AGS3-like, C. elegans)	0.134632	84.3737	77.8396	52.6096	208824_x_at	CDK16	cyclin-dependent kinase 16	99.7532	19.6697	80.9047	9.52744
219062_s_at	ZCCHC2	zinc finger, CCHC domain containing 2	0.148095	95.3776	81.4253	96.7329	221511_x_at	CCPG1	cell cycle progression 1	99.7397	17.547	20.4147	9.98968
201896_s_at	PSRC1	proline/serine-rich coiled-coil 1	0.152583	99.0082	96.3694	90.8944	202052_s_at	RAI14	retinoic acid induced 14	99.7352	6.49823	19.9076	80.7252
37408_at	MRC2	mannose receptor, C type 2	0.161558	75.138	83.6198	69.3399	210110_x_at	HNRNPH3	heterogeneous nuclear ribonucleoprotein H3 (2H9)	99.6859	8.12727	10.3532	34.6318
212770_at	TLE3	transducin-like enhancer of split 3 (E(sp1) homolog, Drosophila)	0.188484	88.3229	94.3275	98.8915	208459_s_at	XPO7	exportin 7	99.6769	14.5851	67.1723	26.7693
201774_s_at	NCAPD2	non-SMC condensin I complex, subunit D2	0.206435	98.5953	89.9116	48.7861	203852_s_at	SMN1 /// SMN2	survival of motor neuron 1, telomeric /// survival of motor neuron 2, centromeric	99.6544	4.33514	13.912	13.6876
56829_at	TRAPPC9	trafficking protein particle complex 9	0.219899	16.4116	99.0441	89.0185	217924_at	C6orf106	chromosome 6 open reading frame 106	99.5916	16.618	10.223	36.3685
204226_at	STAU2	staufen, RNA binding protein, homolog 2 (Drosophila)	0.233362	85.2803	88.2646	10.9949	209556_at	NCDN	neurochondrin	99.5871	5.24615	96.4278	23.5291
207828_s_at	CENPF	centromere protein F, 350/400ka (mitosin)	0.242337	85.6213	94.0089	9.56334	218152_at	HMG20A	high-mobility group 20A	99.5826	14.3428	8.49078	8.7376
209725_at	UTP20	UTP20, small subunit (SSU) processome component, homolog (yeast)	0.264776	15.0473	99.08	85.1636	202129_s_at	RIOK3	RIO kinase 3 (yeast)	99.5782	3.11897	0.78984	2.01948
201625_s_at	INSIG1	insulin induced gene 1	0.278239	0.448773	97.6125	92.9632	219198_at	GTF3C4	general transcription factor IIIC, polypeptide 4, 90kDa	99.5737	1.4271	64.1969	25.957
219625_s_at	COL4A3BP	collagen, type IV, alpha 3 (Goodpasture antigen) binding protein	0.287214	92.8421	63.4295	77.6287	218949_s_at	QRSL1	glutaminyl-tRNA synthase (glutamine-hydrolyzing)-like 1	99.5602	5.58722	5.38527	2.23938
204615_x_at	IDI1	isopentenyl-diphosphate delta isomerase 1	0.29619	2.37849	72.0729	93.6903	211971_s_at	LRPPRC	leucine-rich PPR-motif containing	99.5512	6.94251	65.099	9.4691
212738_at	ARHGAP19	Rho GTPase activating protein 19	0.305165	13.3555	81.5869	70.0085	210826_x_at	RAD17	RAD17 homolog (S. pombe)	99.5378	18.5388	82.2914	10.3128
202449_s_at	RXRA	retinoid X receptor, alpha	0.332092	99.5153	87.4613	94.1256	201835_s_at	PRKAB1	protein kinase, AMP-activated, beta 1 non-catalytic subunit	99.5288	1.10398	5.61863	1.57519
219978_s_at	NUSAP1	nucleolar and spindle associated protein 1	0.345555	89.7052	69.9412	80.2361	200997_at	RBM4	RNA binding motif protein 4	99.5243	6.05843	12.2291	35.4082
215093_at	NSDHL	NAD(P) dependent steroid dehydrogenase-like	0.359018	5.52888	89.1577	90.2257	202891_at	NIT1	nitrilase 1	99.5108	92.7972	9.68451	6.43989
201626_at	INSIG1	insulin induced gene 1	0.363506	0.623794	98.5594	87.9953	218598_at	RINT1	RAD50 interactor 1	99.4929	6.46681	12.9202	41.0896
221839_s_at	UBAP2	ubiquitin associated protein 2	0.367994	1.81304	71.467	90.6969	208141_s_at	DOHH	deoxyhypusine hydroxylase/monooxygenase	99.4794	4.7525	7.06368	92.676
219147_s_at	C9orf95	chromosome 9 open reading frame 95	0.376969	74.3392	16.6405	90.7957	208370_s_at	RCAN1	regulator of calcineurin 1	99.4704	1.48993	0.785352	2.20347
212652_s_at	SNX4	sorting nexin 4	0.39492	81.6138	93.9505	90.9438	221677_s_at	DONSON	downstream neighbor of SON	99.4166	11.3001	12.5701	86.0162
209803_s_at	PHLDA2	pleckstrin homology-like domain, family A, member 2	0.408383	93.5422	10.0346	88.3903	218912_at	GCC1	GRIP and coiled-coil domain containing 1	99.3897	0.314141	8.63887	0.902033
212022_s_at	MKI67	antigen identified by monoclonal antibody Ki-67	0.421846	78.6025	86.3663	81.4477	204650_s_at	APBB3	amyloid beta (A4) precursor protein-binding, family B, member 3	99.3852	71.476	13.4901	14.6794
202101_s_at	RALB	v-ral simian leukemia viral oncogene homolog B (ras related; GTP binding protein)	0.45326	79.0064	77.3998	90.8361	209629_s_at	NXT2	nuclear transport factor 2-like export factor 2	99.3358	84.1224	0.879594	29.5741
213179_at	RQCD1	RCD1 required for cell differentiation1 homolog (S. pombe)	0.484674	19.6787	95.5527	97.1862	217373_x_at	MDM2	Mdm2 p53 binding protein homolog (mouse)	99.3224	0.511601	0.471211	1.40915
205474_at	CRLF3	cytokine receptor-like factor 3	0.498138	10.2186	88.3319	77.8935	201866_s_at	NR3C1	nuclear receptor subfamily 3, group C, member 1 (glucocorticoid receptor)	99.3089	43.9034	1.01871	10.2365
202047_s_at	CBX6	chromobox homolog 6	0.516088	98.6223	89.2698	97.4914	221582_at	HIST3H2A	histone cluster 3, H2a	99.3044	85.2444	21.4468	3.68891
201790_s_at	DHCR7	7-dehydrocholesterol reductase	0.543015	3.07858	95.1936	87.5869	220765_s_at	LIMS2	LIM and senescent cell antigen-like domains 2	99.2999	29.3901	44.1547	29.4664
215224_at	SNORA21	small nucleolar RNA, H/ACA box 21	0.560966	12.8484	93.3671	96.0329	212928_at	TSPYL4	TSPY-like 4	99.2954	17.1117	8.54014	77.0004
217885_at	IPO9	importin 9	0.565453	76.435	93.7935	66.167	219158_s_at	NAA15	N(alpha)-acetyltransferase 15, NatA auxiliary subunit	99.2909	8.07342	19.4767	90.1225
217944_at	POMGNT1	protein O-linked mannose beta1,2-N-acetylglucosaminyltransferase	0.59238	94.1121	6.91559	95.9969	204435_at	NUPL1	nucleoporin like 1	99.2775	1.60212	77.0139	12.0361
204584_at	L1CAM	L1 cell adhesion molecule	0.610331	85.6931	86.2765	92.142	213368_x_at	PPFIA3	protein tyrosine phosphatase, receptor type, f polypeptide (PTPRF), interacting protein (liprin), alpha 3	99.2595	69.7976	6.00458	2.16757
210561_s_at	WSB1	WD repeat and SOCS box-containing 1	0.619306	10.3981	79.2936	88.0537	205543_at	HSPA4L	heat shock 70kDa protein 4-like	99.2416	0.15707	0.152583	0.942422
203484_at	SEC61G	Sec61 gamma subunit	0.65072	89.952	19.4588	81.5195	202703_at	DUSP11	dual specificity phosphatase 11 (RNA/RNP complex 1-interacting)	99.2326	10.425	73.5673	14.6435
218408_at	TIMM10	translocase of inner mitochondrial membrane 10 homolog (yeast)	0.677647	83.7948	82.6864	63.7212	200866_s_at	PSAP	prosaposin	99.2236	12.2829	13.1176	5.18781
205812_s_at	TMED9	transmembrane emp24 protein transport domain containing 9	0.682134	83.9654	11.879	80.3168	210117_at	SPAG1	sperm associated antigen 1	99.2102	3.73828	5.90136	13.8716
90610_at	LRCH4 /// SAP25	leucine-rich repeats and calponin homology (CH) domain containing 4 /// sin3A-binding protein 25	0.69111	84.4231	66.4498	83.6871	214751_at	ZNF468	zinc finger protein 468	99.1428	13.1984	9.89095	9.69798
44120_at	ADCK2	aarF domain containing kinase 2	0.700085	93.5601	70.749	10.7167	209653_at	KPNA4	karyopherin alpha 4 (importin alpha 3)	99.1294	1.40017	12.808	3.47799
212620_at	ZNF609	zinc finger protein 609	0.709061	13.0548	95.9745	89.8712	211504_x_at	ROCK2	Rho-associated, coiled-coil containing protein kinase 2	99.1249	13.4497	8.36512	39.1644
213562_s_at	SQLE	squalene epoxidase	0.735987	74.577	93.78	85.4508	205953_at	LRIG2	leucine-rich repeats and immunoglobulin-like domains 2	99.1204	11.7444	19.5844	79.3609
219185_at	SIRT5	sirtuin (silent mating type information regulation 2 homolog) 5 (S. cerevisiae)	0.740475	92.4068	74.7924	7.14446	202416_at	DNAJC7	DnaJ (Hsp40) homolog, subfamily C, member 7	99.0531	6.57452	8.226	8.94404
214201_x_at	BAT2	HLA-B associated transcript 2	0.74945	76.5382	80.1014	86.9183	202241_at	TRIB1	tribbles homolog 1 (Drosophila)	99.0262	0.933447	1.58866	0.659696
201764_at	TMEM106C	transmembrane protein 106C	0.798815	89.1621	84.6924	90.2571	214430_at	GLA	galactosidase, alpha	99.0037	9.54091	10.7571	79.0962
203666_at	CXCL12	chemokine (C-X-C motif) ligand 12	0.852668	99.6903	96.5355	97.5003	218797_s_at	SIRT7	sirtuin (silent mating type information regulation 2 homolog) 7 (S. cerevisiae)	98.9903	14.8678	13.3151	29.1119
218503_at	KIAA1797	KIAA1797	0.857156	91.8279	79.2847	9.28511	214686_at	ZNF266	zinc finger protein 266	98.9723	2.64327	3.92227	1.00076
220305_at	MAVS	mitochondrial antiviral signaling protein	0.866131	97.8504	70.6907	10.425	202258_s_at	N4BP2L2	NEDD4 binding protein 2-like 2	98.9678	1.19374	63.6449	1.94767
215942_s_at	GTSE1	G-2 and S-phase expressed 1	0.879594	94.9244	90.4995	88.6416	203135_at	TBP	TATA box binding protein	98.9409	8.07791	12.0585	83.6692
215541_s_at	DIAPH1	diaphanous homolog 1 (Drosophila)	0.897545	78.2749	85.5899	63.7751	205327_s_at	ACVR2A	activin A receptor, type IIA	98.9274	3.22219	9.40627	12.0047
203617_x_at	ELK1	ELK1, member of ETS oncogene family	0.924472	84.6924	94.6237	87.6991	61874_at	C9orf7	chromosome 9 open reading frame 7	98.9229	10.6583	3.8774	91.2041
212355_at	KHNYN	KH and NYN domain containing	0.928959	83.3371	84.8898	7.86698	217356_s_at	PGK1	phosphoglycerate kinase 1	98.9095	19.728	20.2755	12.2919
208620_at	PCBP1	poly(rC) binding protein 1	0.937935	91.9759	18.2561	78.966	208937_s_at	ID1	inhibitor of DNA binding 1, dominant negative helix-loop-helix protein	98.905	79.72	0.201948	1.01871
214582_at	PDE3B	phosphodiesterase 3B, cGMP-inhibited	0.969349	76.3497	94.9603	87.0888	222035_s_at	PAPOLA	poly(A) polymerase alpha	98.9005	16.0257	16.1603	14.1678
217631_at	GTPBP4	GTP binding protein 4	0.973837	18.6869	70.2688	87.7216
205190_at	PLS1	plastin 1	0.978324	14.8499	93.8743	88.5204
202463_s_at	MBD3	methyl-CpG binding domain protein 3	0.996275	72.2973	96.3515	58.87
211874_s_at	MYST4	MYST histone acetyltransferase (monocytic leukemia) 4	1.00974	99.5019	85.6168	99.5871
203490_at	ELF4	E74-like factor 4 (ets domain transcription factor)	1.0232	17.8387	81.3759	90.0597
202476_s_at	TUBGCP2	tubulin, gamma complex associated protein 2	1.04115	74.9316	96.6791	94.2153
218522_s_at	MAP1S	microtubule-associated protein 1S	1.04564	38.5989	79.2622	82.9422
221056_x_at	EPS15L1	epidermal growth factor receptor pathway substrate 15-like 1	1.05013	19.9838	95.5931	89.9924
218318_s_at	NLK	nemo-like kinase	1.0591	85.545	98.8152	66.3151
202844_s_at	RALBP1	ralA binding protein 1	1.06808	93.0485	70.031	86.9721
204807_at	TMEM5	transmembrane protein 5	1.08154	97.6664	90.7867	86.4112
219723_x_at	AGPAT3	1-acylglycerol-3-phosphate O-acyltransferase 3	1.08603	86.6266	80.8419	59.4265
202691_at	SNRPD1	small nuclear ribonucleoprotein D1 polypeptide 16kDa	1.09501	96.8765	97.5183	90.2078
203545_at	ALG8	asparagine-linked glycosylation 8, alpha-1,3-glucosyltransferase homolog (S. cerevisiae)	1.10847	97.7696	72.9211	78.625
208940_at	SEPHS1	selenophosphate synthetase 1	1.11744	97.258	91.4958	72.8807

## Sheet: P-PI_GO_Enrichment_Analysis
GO (BP) terms enriched in the P-PI signature (up-regulated part)	P-val	Paclitaxel Avg Quantile %	MG-132 Avg Quantile %	Celastrol Avg Quantile %	5224221 Avg Quantile %	Genes
GO:0008203~cholesterol metabolic process	3.46785e-05	8.48789	22.8557	84.876	83.7573	SQLE	DHCR7	RXRA	INSIG1	IDI1	NSDHL
GO:0016125~sterol metabolic process	5.43301e-05	8.48789	22.8557	84.876	83.7573	SQLE	DHCR7	RXRA	INSIG1	IDI1	NSDHL
GO:0007059~chromosome segregation	0.000322552	18.5074	87.3637	82.6387	44.9177	CENPF	NUSAP1	CENPE	TOP2A	NCAPD2
GO:0016126~sterol biosynthetic process	0.000379568	11.345	14.7307	88.2033	89.8333	SQLE	DHCR7	IDI1	NSDHL
GO:0007017~microtubule-based process	0.000542744	17.3765	71.8691	77.9572	59.4806	MAP1S	PSRC1	NUSAP1	CENPE	CEP63	TUBGCP2	GTSE1
GO:0008202~steroid metabolic process	0.00134102	8.48789	22.8557	84.876	83.7573	SQLE	DHCR7	RXRA	INSIG1	IDI1	NSDHL
GO:0022403~cell cycle phase	0.00136489	26.7654	78.4732	71.9955	57.7912	MKI67	CENPF	NUSAP1	CENPE	CEP63	GTSE1	NCAPD2	NFATC1
GO:0051656~establishment of organelle localization	0.00275618	12.0368	76.1634	80.2016	47.2715	MAP1S	CENPF	NUSAP1	CENPE
GO:0000226~microtubule cytoskeleton organization	0.00297013	12.439	58.9498	79.7928	59.9904	MAP1S	PSRC1	NUSAP1	CEP63	TUBGCP2
GO:0051276~chromosome organization	0.00333663	19.5802	90.7219	87.0187	66.5695	CENPF	NUSAP1	CENPE	MBD3	TOP2A	MYST4	CBX6	NCAPD2
GO:0000278~mitotic cell cycle	0.00376432	27.7138	77.1833	67.0693	50.5891	CENPF	NUSAP1	CENPE	CEP63	GTSE1	NCAPD2	NFATC1
GO:0030261~chromosome condensation	0.00458558	17.2921	90.6548	80.1041	64.17	NUSAP1	TOP2A	NCAPD2
GO:0006695~cholesterol biosynthetic process	0.00495481	13.9479	5.01429	87.6161	90.4404	DHCR7	IDI1	NSDHL
GO:0006694~steroid biosynthetic process	0.00496355	11.345	14.7307	88.2033	89.8333	SQLE	DHCR7	IDI1	NSDHL
GO:0000075~cell cycle checkpoint	0.00600143	25.5441	80.5632	80.9272	40.6355	CENPF	CENPE	CEP63	GTSE1
GO:0051640~organelle localization	0.00618606	12.0368	76.1634	80.2016	47.2715	MAP1S	CENPF	NUSAP1	CENPE
GO:0022402~cell cycle process	0.0076164	26.7654	78.4732	71.9955	57.7912	MKI67	CENPF	NUSAP1	CENPE	CEP63	GTSE1	NCAPD2	NFATC1
GO:0008283~cell proliferation	0.00826676	17.6205	63.3207	80.9566	74.6772	MKI67	ELF4	COL4A3BP	RXRA	INSIG1	CENPF	CXCL12
GO:0034622~cellular macromolecular complex assembly	0.00926181	28.5589	80.471	84.0801	70.5297	DIAPH1	SNRPD1	CENPF	IPO9	CENPE	MYST4
GO:0000070~mitotic sister chromatid segregation	0.00935867	2.46488	86.8869	77.8037	54.0165	NUSAP1	CENPE	NCAPD2
GO:0000819~sister chromatid segregation	0.00986785	2.46488	86.8869	77.8037	54.0165	NUSAP1	CENPE	NCAPD2
GO:0000279~M phase	0.0106277	17.2953	78.4593	86.7492	51.9772	MKI67	CENPF	NUSAP1	CENPE	CEP63	NCAPD2
GO:0051726~regulation of cell cycle	0.0108901	26.7507	66.9252	77.6368	45.5744	GTPBP4	CENPF	NUSAP1	CENPE	CEP63	GTSE1
GO:0010564~regulation of cell cycle process	0.0111261	21.9795	88.9665	77.3226	54.7898	CENPF	NUSAP1	CENPE	GTSE1
GO:0033043~regulation of organelle organization	0.0116015	20.2649	89.5105	86.1464	60.609	PSRC1	CENPF	NUSAP1	CENPE	CXCL12
GO:0006323~DNA packaging	0.0119339	22.0143	94.1759	85.3476	79.9035	NUSAP1	TOP2A	MYST4	NCAPD2
GO:0051382~kinetochore assembly	0.0121483	20.5328	81.8786	86.8629	12.8304	CENPF	CENPE
GO:0000280~nuclear division	0.0121523	14.5756	75.7113	83.6579	33.7657	CENPF	NUSAP1	CENPE	CEP63	NCAPD2
GO:0007067~mitosis	0.0121523	14.5756	75.7113	83.6579	33.7657	CENPF	NUSAP1	CENPE	CEP63	NCAPD2
GO:0007049~cell cycle	0.0125737	25.5558	79.4066	73.1034	59.2959	MKI67	PSRC1	CENPF	NUSAP1	CENPE	CEP63	GTSE1	NCAPD2	NFATC1
GO:0000087~M phase of mitotic cell cycle	0.0129126	14.5756	75.7113	83.6579	33.7657	CENPF	NUSAP1	CENPE	CEP63	NCAPD2
GO:0007093~mitotic cell cycle checkpoint	0.0131732	26.2773	89.6148	78.9834	48.2128	CENPF	CENPE	GTSE1
GO:0048285~organelle fission	0.0139051	14.5756	75.7113	83.6579	33.7657	CENPF	NUSAP1	CENPE	CEP63	NCAPD2
GO:0000902~cell morphogenesis	0.0145549	27.7618	71.988	55.2529	71.3885	MAP1S	COL4A3BP	RXRA	L1CAM	CXCL12	NFATC1
GO:0034621~cellular macromolecular complex subunit organization	0.0147168	28.5589	80.471	84.0801	70.5297	DIAPH1	SNRPD1	CENPF	IPO9	CENPE	MYST4
GO:0051383~kinetochore organization	0.0161654	20.5328	81.8786	86.8629	12.8304	CENPF	CENPE
GO:0045934~negative regulation of nucleobase, nucleoside, nucleotide and nucleic acid metabolic process	0.0172296	30.0156	67.973	73.7964	50.2169	GTPBP4	RXRA	CENPF	SIRT5	LRCH4	MBD3	MYST4
GO:0051172~negative regulation of nitrogen compound metabolic process	0.0183	30.0156	67.973	73.7964	50.2169	GTPBP4	RXRA	CENPF	SIRT5	LRCH4	MBD3	MYST4
GO:0032990~cell part morphogenesis	0.020102	15.9039	78.5891	70.4248	76.748	MAP1S	COL4A3BP	RXRA	L1CAM	CXCL12
GO:0007088~regulation of mitosis	0.0217245	14.2351	83.6763	80.3895	40.1373	CENPF	NUSAP1	CENPE
GO:0051783~regulation of nuclear division	0.0217245	14.2351	83.6763	80.3895	40.1373	CENPF	NUSAP1	CENPE
GO:0032989~cellular component morphogenesis	0.0222261	27.7618	71.988	55.2529	71.3885	MAP1S	COL4A3BP	RXRA	L1CAM	CXCL12	NFATC1
GO:0010558~negative regulation of macromolecule biosynthetic process	0.0230416	30.0156	67.973	73.7964	50.2169	GTPBP4	RXRA	CENPF	SIRT5	LRCH4	MBD3	MYST4
GO:0007346~regulation of mitotic cell cycle	0.0238394	21.9795	88.9665	77.3226	54.7898	CENPF	NUSAP1	CENPE	GTSE1
GO:0034508~centromere complex assembly	0.0241517	20.5328	81.8786	86.8629	12.8304	CENPF	CENPE
GO:0031327~negative regulation of cellular biosynthetic process	0.0256996	30.0156	67.973	73.7964	50.2169	GTPBP4	RXRA	CENPF	SIRT5	LRCH4	MBD3	MYST4
GO:0033554~cellular response to stress	0.0266969	24.7607	63.3029	76.2833	61.6732	ATRX	COL4A3BP	RXRA	INSIG1	CEP63	TOP2A	GTSE1
GO:0043623~cellular protein complex assembly	0.0280923	24.9231	67.5924	78.5274	51.5421	DIAPH1	CENPF	IPO9	CENPE
GO:0000085~G2 phase of mitotic cell cycle	0.0281209	30.0203	91.5304	78.8461	54.3739	CENPF	GTSE1
GO:0051319~G2 phase	0.0281209	30.0203	91.5304	78.8461	54.3739	CENPF	GTSE1
GO:0009890~negative regulation of biosynthetic process	0.0281363	30.0156	67.973	73.7964	50.2169	GTPBP4	RXRA	CENPF	SIRT5	LRCH4	MBD3	MYST4
GO:0007010~cytoskeleton organization	0.0316209	12.8401	57.5315	81.1968	64.2934	MAP1S	DIAPH1	PSRC1	NUSAP1	CEP63	TUBGCP2
GO:0051301~cell division	0.0316865	14.5756	75.7113	83.6579	33.7657	CENPF	NUSAP1	CENPE	CEP63	NCAPD2
GO:0016481~negative regulation of transcription	0.0381841	27.1283	79.1242	74.2632	52.441	RXRA	CENPF	SIRT5	LRCH4	MBD3	MYST4
GO:0040029~regulation of gene expression, epigenetic	0.0391089	30.6377	60.2688	70.1553	48.2148	ATRX	SIRT5	MBD3
GO:0008610~lipid biosynthetic process	0.0420106	10.3191	21.9203	87.4671	86.7926	SQLE	DHCR7	IDI1	AGPAT3	NSDHL
GO:0007094~mitotic cell cycle spindle assembly checkpoint	0.0438398	20.5328	81.8786	86.8629	12.8304	CENPF	CENPE
GO:0045841~negative regulation of mitotic metaphase/anaphase transition	0.0438398	20.5328	81.8786	86.8629	12.8304	CENPF	CENPE
GO:0051310~metaphase plate congression	0.0438398	20.5328	81.8786	86.8629	12.8304	CENPF	CENPE
GO:0010638~positive regulation of organelle organization	0.0447916	2.45142	86.9901	79.4182	64.5436	PSRC1	NUSAP1	CENPE
GO:0031577~spindle checkpoint	0.0477304	20.5328	81.8786	86.8629	12.8304	CENPF	CENPE
GO:0045839~negative regulation of mitosis	0.0477304	20.5328	81.8786	86.8629	12.8304	CENPF	CENPE
GO:0051784~negative regulation of nuclear division	0.0477304	20.5328	81.8786	86.8629	12.8304	CENPF	CENPE
GO (CC) terms enriched in the P-PI signature (up-regulated part)	P-val	Paclitaxel Avg Quantile %	MG-132 Avg Quantile %	Celastrol Avg Quantile %	5224221 Avg Quantile %	Genes
GO:0005819~spindle	3.80706e-05	14.4624	64.682	81.5603	48.2004	MAP1S	PSRC1	CENPF	NUSAP1	CENPE	CEP63	TUBGCP2
GO:0005783~endoplasmic reticulum	0.000166356	16.3837	51.1357	77.1117	78.2369	PDE3B	TMED9	ALG8	STAU2	TMEM106C	TRAPPC9	SQLE	COL4A3BP	DHCR7	INSIG1	SPCS3	AGPAT3	SEC61G	NSDHL
GO:0015630~microtubule cytoskeleton	0.000506154	19.954	75.734	80.3758	52.324	MAP1S	PSRC1	CENPF	NUSAP1	CENPE	CEP63	TUBGCP2	TOP2A	GTSE1	STAU2
GO:0005694~chromosome	0.000728581	26.253	81.6003	86.1933	68.5839	ATRX	MKI67	CENPF	CENPE	MBD3	TOP2A	MYST4	CBX6	NCAPD2
GO:0005789~endoplasmic reticulum membrane	0.00100337	7.31387	48.963	74.4181	85.5966	SQLE	DHCR7	COL4A3BP	SPCS3	ALG8	SEC61G	NSDHL
GO:0044427~chromosomal part	0.00126177	25.0444	80.6637	86.3501	69.9488	ATRX	MKI67	CENPF	CENPE	MBD3	MYST4	CBX6	NCAPD2
GO:0042175~nuclear envelope-endoplasmic reticulum network	0.00132664	7.31387	48.963	74.4181	85.5966	SQLE	DHCR7	COL4A3BP	SPCS3	ALG8	SEC61G	NSDHL
GO:0012505~endomembrane system	0.0016445	14.2277	54.3713	71.0948	75.6126	POMGNT1	SQLE	DHCR7	COL4A3BP	SPCS3	CENPF	IPO9	EPS15L1	ALG8	SEC61G	NSDHL
GO:0044432~endoplasmic reticulum part	0.00362431	7.31387	48.963	74.4181	85.5966	SQLE	DHCR7	COL4A3BP	SPCS3	ALG8	SEC61G	NSDHL
GO:0043228~non-membrane-bounded organelle	0.0042144	21.6654	70.9105	83.2313	63.6986	GTPBP4	MKI67	DIAPH1	NLK	PSRC1	CENPF	NUSAP1	CENPE	MBD3	CEP63	TUBGCP2	CBX6	STAU2	GTSE1	NCAPD2	ATRX	MAP1S	GPSM2	UTP20	TOP2A	MYST4
GO:0043232~intracellular non-membrane-bounded organelle	0.0042144	21.6654	70.9105	83.2313	63.6986	GTPBP4	MKI67	DIAPH1	NLK	PSRC1	CENPF	NUSAP1	CENPE	MBD3	CEP63	TUBGCP2	CBX6	STAU2	GTSE1	NCAPD2	ATRX	MAP1S	GPSM2	UTP20	TOP2A	MYST4
GO:0005874~microtubule	0.00633511	16.5773	75.0458	75.6807	60.8967	MAP1S	NUSAP1	CENPE	TUBGCP2	GTSE1	STAU2
GO:0031981~nuclear lumen	0.00738447	24.9284	70.3101	82.2174	65.4432	GTPBP4	MKI67	ELF4	NLK	SNRPD1	NUSAP1	CENPF	MBD3	STAU2	GPSM2	LRCH4	UTP20	TOP2A	MYST4
GO:0000922~spindle pole	0.00933799	23.2426	55.6606	83.1127	33.8984	CENPF	CEP63	TUBGCP2
GO:0031974~membrane-enclosed lumen	0.00995154	24.2335	70.0225	79.8974	61.282	GTPBP4	MKI67	ELF4	NLK	TIMM10	SNRPD1	SIRT5	NUSAP1	CENPF	MBD3	STAU2	GPSM2	LRCH4	UTP20	TOP2A	MYST4
GO:0000785~chromatin	0.0106528	29.2619	78.7609	84.6728	70.8218	ATRX	CENPF	MBD3	MYST4	CBX6
GO:0070013~intracellular organelle lumen	0.0162263	24.9263	69.6174	79.8154	61.2102	GTPBP4	MKI67	ELF4	NLK	SNRPD1	SIRT5	NUSAP1	CENPF	MBD3	STAU2	GPSM2	LRCH4	UTP20	TOP2A	MYST4
GO:0000793~condensed chromosome	0.0179928	19.093	85.0065	90.2785	55.1098	MKI67	CENPF	CENPE	NCAPD2
GO:0044430~cytoskeletal part	0.0193991	19.954	75.734	80.3758	52.324	MAP1S	PSRC1	CENPF	NUSAP1	CENPE	CEP63	TUBGCP2	TOP2A	GTSE1	STAU2
GO:0043233~organelle lumen	0.0195193	24.9263	69.6174	79.8154	61.2102	GTPBP4	MKI67	ELF4	NLK	SNRPD1	SIRT5	NUSAP1	CENPF	MBD3	STAU2	GPSM2	LRCH4	UTP20	TOP2A	MYST4
GO:0005730~nucleolus	0.0291996	19.7	66.6514	84.5196	61.9951	GTPBP4	MKI67	NLK	GPSM2	NUSAP1	UTP20	TOP2A	STAU2
GO:0000940~outer kinetochore of condensed chromosome	0.0380782	20.5328	81.8786	86.8629	12.8304	CENPF	CENPE
GO:0031090~organelle membrane	0.0429112	5.99351	57.5542	70.2206	79.8202	MAVS	POMGNT1	SQLE	DHCR7	COL4A3BP	TIMM10	SPCS3	ALG8	SEC61G	NSDHL
GO (BP) terms enriched in the P-PI signature (down-regulated part)	P-val	Paclitaxel Avg Quantile %	MG-132 Avg Quantile %	Celastrol Avg Quantile %	5224221 Avg Quantile %	Genes
GO:0065003~macromolecular complex assembly	0.00246672	76.58	17.43	32.5	28.73	SPAG9	PRKAB1	MDM2	HIST3H2A	TBP	TSPYL4	XPO7	SMN2	GTF3C4	SMN1
GO:0043933~macromolecular complex subunit organization	0.0036909	76.58	17.43	32.5	28.73	SPAG9	PRKAB1	MDM2	HIST3H2A	TBP	TSPYL4	XPO7	SMN2	GTF3C4	SMN1
GO:0051028~mRNA transport	0.00382373	91.06	31.11	54.99	28.71	XPO7	NUPL1	LRPPRC	NXT2
GO:0050657~nucleic acid transport	0.00518609	91.06	31.11	54.99	28.71	XPO7	NUPL1	LRPPRC	NXT2
GO:0050658~RNA transport	0.00518609	91.06	31.11	54.99	28.71	XPO7	NUPL1	LRPPRC	NXT2
GO:0051236~establishment of RNA localization	0.00518609	91.06	31.11	54.99	28.71	XPO7	NUPL1	LRPPRC	NXT2
GO:0006403~RNA localization	0.00564475	91.06	31.11	54.99	28.71	XPO7	NUPL1	LRPPRC	NXT2
GO:0015931~nucleobase, nucleoside, nucleotide and nucleic acid transport	0.00790969	91.06	31.11	54.99	28.71	XPO7	NUPL1	LRPPRC	NXT2
GO:0006350~transcription	0.014527	79.51	31.88	33.33	35.04	ZNF468	CEBPD	RBM4	NAA15	ZNF12	HMG20A	TBP	SIRT7	NR3C1	HNRPDL	PAPOLA	ZNF473	LRPPRC	ZNF266	GTF3C4
GO:0006351~transcription, DNA-dependent	0.0210541	71.16	41.08	18.48	23.89	CEBPD	TBP	SIRT7	NR3C1	GTF3C4
GO:0006355~regulation of transcription, DNA-dependent	0.02181	76.81	28.22	16.05	27.5	ZNF468	CEBPD	RBM4	NAA15	ZNF12	HMG20A	TBP	NR3C1	SIRT7	ID1	ZNF473	MDM2	ZNF266
GO:0032774~RNA biosynthetic process	0.0220064	71.16	41.08	18.48	23.89	CEBPD	TBP	SIRT7	NR3C1	GTF3C4
GO:0042921~glucocorticoid receptor signaling pathway	0.0250865	75.07	41.24	16.68	23.97	RBM4	NR3C1
GO:0051252~regulation of RNA metabolic process	0.0255596	76.81	28.22	16.05	27.5	ZNF468	CEBPD	RBM4	NAA15	ZNF12	HMG20A	TBP	NR3C1	SIRT7	ID1	ZNF473	MDM2	ZNF266
GO:0031958~corticosteroid receptor signaling pathway	0.0286195	75.07	41.24	16.68	23.97	RBM4	NR3C1
GO:0006461~protein complex assembly	0.0351937	73.08	12.23	35.19	26.95	SPAG9	PRKAB1	MDM2	TBP	XPO7	GTF3C4
GO:0070271~protein complex biogenesis	0.0351937	73.08	12.23	35.19	26.95	SPAG9	PRKAB1	MDM2	TBP	XPO7	GTF3C4
GO:0045449~regulation of transcription	0.0378468	80.11	26.18	25.02	33.14	ZNF468	CEBPD	RBM4	NAA15	ZNF12	HMG20A	TBP	SIRT7	NR3C1	TRIB1	HNRPDL	ID1	ZNF473	MDM2	LRPPRC	ZNF266
GO:0006396~RNA processing	0.0469805	79.66	37.75	48.77	49.29	HNRPDL	PAPOLA	HNRNPH3	RBM4	DUSP11	SMN2	SMN1
GO:0006325~chromatin organization	0.0474716	83.18	40.46	15.4	25.92	RBM4	HMG20A	HIST3H2A	NR3C1	TSPYL4
GO (CC) terms enriched in the P-PI signature (down-regulated part)	P-val	Paclitaxel Avg Quantile %	MG-132 Avg Quantile %	Celastrol Avg Quantile %	5224221 Avg Quantile %	Genes
GO:0031981~nuclear lumen	0.00156836	71.5283	29.4598	38.4711	29.0406	RBM4	NAA15	HMG20A	TBP	NR3C1	SIRT7	SMN2	SMN1	PAPOLA	MDM2	RAD17	LRPPRC	GTF3C4
GO:0070013~intracellular organelle lumen	0.00250306	71.2583	28.1816	39.2588	28.4475	PSAP	RBM4	NAA15	HMG20A	TBP	SIRT7	NR3C1	SMN2	SMN1	PAPOLA	MDM2	RAD17	GTF3C4	LRPPRC
GO:0043233~organelle lumen	0.00304153	71.2583	28.1816	39.2588	28.4475	PSAP	RBM4	NAA15	HMG20A	TBP	SIRT7	NR3C1	SMN2	SMN1	PAPOLA	MDM2	RAD17	GTF3C4	LRPPRC
GO:0031974~membrane-enclosed lumen	0.00359027	71.2583	28.1816	39.2588	28.4475	PSAP	RBM4	NAA15	HMG20A	TBP	SIRT7	NR3C1	SMN2	SMN1	PAPOLA	MDM2	RAD17	GTF3C4	LRPPRC
GO:0005730~nucleolus	0.0124285	65.863	35.3588	35.8751	25.4037	PAPOLA	RBM4	MDM2	HMG20A	SIRT7	NR3C1	RAD17
GO:0005635~nuclear envelope	0.0196814	93.4277	8.3352	65.7646	18.4393	KPNA4	XPO7	NUPL1	LRPPRC
GO:0005643~nuclear pore	0.0207449	96.8563	9.56783	61.511	23.1107	KPNA4	XPO7	NUPL1
GO:0005667~transcription factor complex	0.0209634	99.0477	19.9282	38.3404	65.8493	RBM4	NAA15	TBP	GTF3C4
GO:0046930~pore complex	0.0292336	96.8563	9.56783	61.511	23.1107	KPNA4	XPO7	NUPL1
GO:0005654~nucleoplasm	0.0349199	79.4662	12.2809	40.434	42.704	RBM4	NAA15	MDM2	TBP	SMN2	GTF3C4	LRPPRC	SMN1
GO:0030530~heterogeneous nuclear ribonucleoprotein complex	0.0468447	85.7804	29.9626	39.9737	59.6464	HNRPDL	HNRNPH3
GO:0043228~non-membrane-bounded organelle	0.046866	67.9585	34.3017	34.5406	29.7364	ROCK2	RBM4	RAI14	HMG20A	NR3C1	SIRT7	PAPOLA	MDM2	HIST3H2A	APBB3	WDR1	RAD17	LRPPRC
GO:0043232~intracellular non-membrane-bounded organelle	0.046866	67.9585	34.3017	34.5406	29.7364	ROCK2	RBM4	RAI14	HMG20A	NR3C1	SIRT7	PAPOLA	MDM2	HIST3H2A	APBB3	WDR1	RAD17	LRPPRC
