# Supplementary material for: A Semi-Supervised Approach for Refining Transcriptional Signatures of Drug Response and Repositioning Predictions
Source: PLoS One. 2015 Oct 9;10(10):e0139446. doi: 10.1371/journal.pone.0139446 (PMC4599732; doi:10.1371/journal.pone.0139446)
Supplement: S4 Table — (XLSX) [file pone.0139446.s011.xlsx]

## Sheet: Pac_1st_ref_neigh_pos_connect
	DRUG	Paclitaxel/Proteasome Inh. Consistent Signature				Paclitaxel/Proteasome Inh. Inconsistent Signature				avg NCS
		connectivity score	p-val	fdr %	normalised connectivity score	connectivity score	p-val	fdr %	normalised connectivity score
	5252917	0.269504	1.97194e-45	2.86808e-41	4.30599	0.272734	9.24724e-14	9.31126e-10	2.70879	3.50739
	parbendazole **	0.274104	2.35111e-47	3.847e-43	4.37949	0.177635	0.000171467	0.260989	1.76427	3.07188
	splitomicin	0.228887	2.91549e-30	1.46783e-26	3.65703	0.245784	1.84424e-10	1.09732e-06	2.44113	3.04908
	fenbendazole **	0.245097	6.33173e-36	4.87543e-32	3.91603	0.193298	1.44548e-05	0.0295647	1.91983	2.91793
	gefitinib	0.221056	1.03431e-27	3.76086e-24	3.53191	0.223483	3.90162e-08	0.000136949	2.21963	2.87577
	chlortetracycline	0.214624	1.04373e-25	3.25296e-22	3.42914	0.223277	4.08302e-08	0.000137043	2.21759	2.82336
	rotenone	0.240976	1.95176e-34	1.27743e-30	3.85019	0.171029	0.000431579	0.580425	1.69866	2.77442
	glipizide	0.205901	4.03407e-23	1.03541e-19	3.28978	0.219151	1.00142e-07	0.00030485	2.17661	2.73319
	albendazole **	0.202787	3.11326e-22	7.54677e-19	3.24002	0.212152	4.29685e-07	0.00106124	2.10709	2.67355
	bromocriptine	0.198224	5.74154e-21	1.23208e-17	3.16712	0.214807	2.4968e-07	0.000680897	2.13346	2.65029
	diltiazem	0.222764	2.94298e-28	1.2427e-24	3.5592	0.174394	0.00027207	0.387109	1.73208	2.64564
	cyproheptadine	0.226559	1.71947e-29	8.03854e-26	3.61983	0.16713	0.000719935	0.923916	1.65994	2.63989
	moroxydine	0.163568	1.09309e-12	1.19238e-09	2.6134	0.247833	1.08088e-10	7.44668e-07	2.46148	2.53744
	naloxone	0.183718	3.24524e-17	5.44617e-14	2.93534	0.213833	3.05103e-07	0.000783098	2.12379	2.52957
	perhexiline	0.214366	1.25039e-25	3.80641e-22	3.42503	0.160098	0.00170373	1.88998	1.5901	2.50756
	nilutamide	0.183325	4.04744e-17	6.62262e-14	2.92906	0.189119	2.90907e-05	0.0576966	1.87833	2.40369
	hesperetin	0.198303	5.46181e-21	1.19158e-17	3.16839	0.163684	0.00110891	1.28457	1.62571	2.39705
	nocodazole **	0.164406	7.34758e-13	8.2205e-10	2.62679	0.198532	5.77899e-06	0.0132714	1.97182	2.29931
	danazol	0.161731	2.58132e-12	2.68171e-09	2.58405	0.179283	0.000134705	0.21769	1.78064	2.18235
	betulinic_acid	0.169747	5.42755e-14	6.57839e-11	2.71213	0.162076	0.00134778	1.5209	1.60974	2.16094
	fluoxetine	0.170324	4.0655e-14	5.0205e-11	2.72135	0.160728	0.00158236	1.77035	1.59635	2.15885
	metolazone	0.135136	1.20577e-07	8.6723e-05	2.15914	0.215251	2.27774e-07	0.000634376	2.13787	2.1485
	hydrastinine	0.157533	1.73865e-11	1.75069e-08	2.51697	0.177551	0.000173578	0.261165	1.76343	2.1402
	practolol	0.149271	5.89164e-10	5.17594e-07	2.38497	0.176865	0.000191642	0.281864	1.75662	2.0708
	genistein	0.124176	4.06269e-06	0.00250852	1.98402	0.204134	2.06004e-06	0.00481535	2.02746	2.00574
	monastrol	0.130872	5.04582e-07	0.00034581	2.091	0.178371	0.000154043	0.24005	1.77158	1.93129
	methoxamine	0.122546	6.55385e-06	0.00382991	1.95797	0.18811	3.42937e-05	0.0660154	1.8683	1.91314
	primidone	0.117267	2.84594e-05	0.0152678	1.87363	0.18203	8.9214e-05	0.155708	1.80792	1.84077
	3-hydroxy-DL-kynurenine	0.110104	0.000172053	0.0813061	1.75919	0.192661	1.61117e-05	0.0324465	1.9135	1.83635
	dehydrocholic_acid	0.112535	9.57777e-05	0.047483	1.79802	0.185905	4.88428e-05	0.0913359	1.84641	1.82222
	clozapine	0.120989	1.02351e-05	0.00587622	1.93309	0.150003	0.00511891	4.75224	1.48983	1.71146
	thioridazine	0.117751	2.49976e-05	0.0135775	1.88137	0.153781	0.00345534	3.37541	1.52735	1.70436
	phenazone	0.108833	0.000231381	0.106647	1.73888	0.164603	0.000990105	1.20004	1.63484	1.68686
	epiandrosterone	0.109148	0.000215154	0.0998714	1.74391	0.153544	0.00354402	3.42365	1.52499	1.63445
	dihydroergotamine	0.1052	0.000519491	0.228193	1.68083	0.159566	0.00181276	1.99404	1.58481	1.63282
	chlorphenesin	0.098522	0.00198613	0.790227	1.57413	0.153509	0.00355704	3.42365	1.52465	1.54939
	** Recovered benzimidazoles

## Sheet: Pac_1st_refined_neighbourood
DRUG	Paclitaxel-Proteasome Inh. Consistent Signature				Paclitaxel-Proteasome Inh. InConsistent Signature				avg NCS
	connectivity score	p-val	fdr %	normalised connectivity score	connectivity score	p-val	fdr %	normalised connectivity score
5252917	0.269504	1.97194e-45	2.86808e-41	4.30599	0.272734	9.24724e-14	9.31126e-10	2.70879	3.50739
parbendazole	0.274104	2.35111e-47	3.847e-43	4.37949	0.177635	0.000171467	0.260989	1.76427	3.07188
splitomicin	0.228887	2.91549e-30	1.46783e-26	3.65703	0.245784	1.84424e-10	1.09732e-06	2.44113	3.04908
fenbendazole	0.245097	6.33173e-36	4.87543e-32	3.91603	0.193298	1.44548e-05	0.0295647	1.91983	2.91793
gefitinib	0.221056	1.03431e-27	3.76086e-24	3.53191	0.223483	3.90162e-08	0.000136949	2.21963	2.87577
chlortetracycline	0.214624	1.04373e-25	3.25296e-22	3.42914	0.223277	4.08302e-08	0.000137043	2.21759	2.82336
rotenone	0.240976	1.95176e-34	1.27743e-30	3.85019	0.171029	0.000431579	0.580425	1.69866	2.77442
glipizide	0.205901	4.03407e-23	1.03541e-19	3.28978	0.219151	1.00142e-07	0.00030485	2.17661	2.73319
albendazole	0.202787	3.11326e-22	7.54677e-19	3.24002	0.212152	4.29685e-07	0.00106124	2.10709	2.67355
bromocriptine	0.198224	5.74154e-21	1.23208e-17	3.16712	0.214807	2.4968e-07	0.000680897	2.13346	2.65029
diltiazem	0.222764	2.94298e-28	1.2427e-24	3.5592	0.174394	0.00027207	0.387109	1.73208	2.64564
cyproheptadine	0.226559	1.71947e-29	8.03854e-26	3.61983	0.16713	0.000719935	0.923916	1.65994	2.63989
moroxydine	0.163568	1.09309e-12	1.19238e-09	2.6134	0.247833	1.08088e-10	7.44668e-07	2.46148	2.53744
naloxone	0.183718	3.24524e-17	5.44617e-14	2.93534	0.213833	3.05103e-07	0.000783098	2.12379	2.52957
demecolcine	0.298152	4.28975e-58	1.12306e-53	4.76371	0.027451	0.299952	46.2649	0.272644	2.51818
perhexiline	0.214366	1.25039e-25	3.80641e-22	3.42503	0.160098	0.00170373	1.88998	1.5901	2.50756
vinburnine	0.221367	8.23354e-28	3.33785e-24	3.53688	0.144058	0.00908646	7.62447	1.43078	2.48383
promethazine	0.221238	9.05073e-28	3.38497e-24	3.53482	0.13781	0.015675	11.4629	1.36872	2.45177
lynestrenol	0.234965	2.52409e-32	1.43654e-28	3.75414	0.115623	0.0687891	34.5	1.14837	2.45126
nilutamide	0.183325	4.04744e-17	6.62262e-14	2.92906	0.189119	2.90907e-05	0.0576966	1.87833	2.40369
hesperetin	0.198303	5.46181e-21	1.19158e-17	3.16839	0.163684	0.00110891	1.28457	1.62571	2.39705
suloctidil	0.281349	1.80479e-50	3.37496e-46	4.49525	0.0108524	0.400444	47.3531	0.107786	2.30152
nocodazole	0.164406	7.34758e-13	8.2205e-10	2.62679	0.198532	5.77899e-06	0.0132714	1.97182	2.29931
(+)-chelidonine	0.192525	1.91589e-19	3.74314e-16	3.07606	0.143929	0.00919497	7.66638	1.4295	2.25278
danazol	0.161731	2.58132e-12	2.68171e-09	2.58405	0.179283	0.000134705	0.21769	1.78064	2.18235
betulinic_acid	0.169747	5.42755e-14	6.57839e-11	2.71213	0.162076	0.00134778	1.5209	1.60974	2.16094
fluoxetine	0.170324	4.0655e-14	5.0205e-11	2.72135	0.160728	0.00158236	1.77035	1.59635	2.15885
ambroxol	0.195676	2.80621e-20	5.65128e-17	3.1264	0.119656	0.0553142	29.3143	1.18842	2.15741
metolazone	0.135136	1.20577e-07	8.6723e-05	2.15914	0.215251	2.27774e-07	0.000634376	2.13787	2.1485
hydrastinine	0.157533	1.73865e-11	1.75069e-08	2.51697	0.177551	0.000173578	0.261165	1.76343	2.1402
practolol	0.149271	5.89164e-10	5.17594e-07	2.38497	0.176865	0.000191642	0.281864	1.75662	2.0708
propafenone	0.19777	7.63552e-21	1.61208e-17	3.15986	0.0928684	0.161978	46.2649	0.922368	2.04111
cefalexin	0.171974	1.76399e-14	2.2418e-11	2.74771	0.131215	0.0261702	17.0388	1.30323	2.02547
genistein	0.124176	4.06269e-06	0.00250852	1.98402	0.204134	2.06004e-06	0.00481535	2.02746	2.00574
deptropine	0.196241	1.97803e-20	4.0457e-17	3.13544	0.0869907	0.184755	46.2649	0.863991	1.99972
cotinine	0.172037	1.70788e-14	2.19179e-11	2.74872	0.119495	0.0558219	29.3457	1.18682	1.96777
loperamide	0.224398	8.73254e-29	3.94169e-25	3.58531	0.03404	0.27967	46.2649	0.338085	1.9617
ionomycin	0.237165	4.34017e-33	2.70538e-29	3.78929	0.00871284	0.418446	47.713	0.0865359	1.93791
monastrol	0.130872	5.04582e-07	0.00034581	2.091	0.178371	0.000154043	0.24005	1.77158	1.93129
methoxamine	0.122546	6.55385e-06	0.00382991	1.95797	0.18811	3.42937e-05	0.0660154	1.8683	1.91314
PHA-00665752	0.221325	8.49129e-28	3.33785e-24	3.53621	0.0228118	0.320496	46.2649	0.226567	1.88139
dexibuprofen	0.146258	1.97358e-09	1.64549e-06	2.33683	0.142585	0.0103878	8.4457	1.41615	1.87649
dequalinium_chloride	0.206577	2.57393e-23	6.73855e-20	3.30058	0.0424869	0.264698	46.2649	0.42198	1.86128
benfluorex	0.16289	1.50327e-12	1.62626e-09	2.60258	0.11021	0.0891611	41.9827	1.09461	1.84859
famprofazone	0.161963	2.3176e-12	2.44657e-09	2.58776	0.110265	0.0889431	41.9827	1.09515	1.84146
primidone	0.117267	2.84594e-05	0.0152678	1.87363	0.18203	8.9214e-05	0.155708	1.80792	1.84077
3-hydroxy-DL-kynurenine	0.110104	0.000172053	0.0813061	1.75919	0.192661	1.61117e-05	0.0324465	1.9135	1.83635
bepridil	0.174435	4.96258e-15	6.69692e-12	2.78702	0.0877034	0.182133	46.2649	0.87107	1.82905
dehydrocholic_acid	0.112535	9.57777e-05	0.047483	1.79802	0.185905	4.88428e-05	0.0913359	1.84641	1.82222
quinostatin	0.180461	1.98102e-16	2.94677e-13	2.88331	0.076392	0.217936	46.2649	0.758725	1.82102
benserazide	0.130508	5.68003e-07	0.000383256	2.08519	0.147215	0.00674509	5.84723	1.46214	1.77366
sulfaguanidine	0.153541	9.91002e-11	9.60905e-08	2.45319	0.10758	0.0998068	44.9881	1.06848	1.76084
niclosamide	0.249248	1.85328e-37	1.73281e-33	3.98235	-0.0499084	0.262584	46.2649	-0.498116	1.74212
caffeic_acid	0.167101	2.00527e-13	2.34366e-10	2.66985	0.0781031	0.213369	46.2649	0.77572	1.72279
glycocholic_acid	0.151144	2.72232e-10	2.49197e-07	2.4149	0.102845	0.119741	46.2649	1.02146	1.71818
HNMPA--AM-3	0.21717	1.71811e-26	5.62253e-23	3.46982	-0.00421051	0.462428	48.816	-0.0420234	1.7139
clozapine	0.120989	1.02351e-05	0.00587622	1.93309	0.150003	0.00511891	4.75224	1.48983	1.71146
cytochalasin_B	0.236744	6.0906e-33	3.62391e-29	3.78256	-0.0365873	0.279943	46.2649	-0.365163	1.7087
thioridazine	0.117751	2.49976e-05	0.0135775	1.88137	0.153781	0.00345534	3.37541	1.52735	1.70436
5114445	0.252323	1.2874e-38	1.29631e-34	4.03148	-0.063984	0.246651	46.2649	-0.638599	1.69644
phenazone	0.108833	0.000231381	0.106647	1.73888	0.164603	0.000990105	1.20004	1.63484	1.68686
monobenzone	0.192059	2.53678e-19	4.81252e-16	3.06861	0.0302313	0.290237	46.2649	0.300257	1.68443
colchicine	0.183007	4.83457e-17	7.53387e-14	2.92399	0.0411172	0.266533	46.2649	0.408376	1.66618
oxetacaine	0.186509	6.62777e-18	1.1724e-14	2.97994	0.0341664	0.279368	46.2649	0.33934	1.65964
ceforanide	0.14119	1.37659e-08	1.09209e-05	2.25585	0.106161	0.105697	46.2649	1.05439	1.65512
terfenadine	0.241374	1.40678e-34	9.69199e-31	3.85654	-0.0550316	0.257608	46.2649	-0.549248	1.65365
spiperone	0.218365	7.29088e-27	2.44712e-23	3.48892	-0.0216484	0.331459	46.4513	-0.216064	1.63643
epiandrosterone	0.109148	0.000215154	0.0998714	1.74391	0.153544	0.00354402	3.42365	1.52499	1.63445
dihydroergotamine	0.1052	0.000519491	0.228193	1.68083	0.159566	0.00181276	1.99404	1.58481	1.63282
oleandomycin	0.122918	5.88114e-06	0.00353138	1.96392	0.126883	0.0354136	21.3624	1.2602	1.61206
tolazoline	0.14561	2.54597e-09	2.09602e-06	2.32648	0.0893355	0.175972	46.2649	0.88728	1.60688
perphenazine	0.211594	8.59348e-25	2.49975e-21	3.38074	-0.0170856	0.358485	46.9489	-0.170525	1.60511
amoxapine	0.15986	6.09998e-12	6.23818e-09	2.55415	0.0658116	0.239479	46.2649	0.653641	1.6039
methylbenzethonium_chloride	0.20985	2.83859e-24	8.07763e-21	3.35287	-0.0176774	0.354653	46.9489	-0.176431	1.58822
beta-escin	0.170409	3.8959e-14	4.85689e-11	2.7227	0.0451082	0.261615	46.2649	0.448015	1.58536
thioproperazine	0.115315	4.75036e-05	0.0249728	1.84244	0.132745	0.023368	15.5273	1.31843	1.58043
5666823	0.229535	1.77076e-30	9.27169e-27	3.66739	-0.0529321	0.259684	46.2649	-0.528294	1.56955
chlorphenesin	0.098522	0.00198613	0.790227	1.57413	0.153509	0.00355704	3.42365	1.52465	1.54939
ethisterone	0.120768	1.08941e-05	0.00620015	1.92956	0.117416	0.0625997	32.261	1.16618	1.54787
fluspirilene	0.208164	8.89406e-24	2.42548e-20	3.32593	-0.0234385	0.322438	46.2649	-0.23393	1.546
domperidone	0.117688	2.54261e-05	0.0137532	1.88036	0.12065	0.0522453	27.9139	1.19829	1.53932
butein	0.173887	6.59578e-15	8.72109e-12	2.77828	0.0300552	0.2908	46.2649	0.298508	1.53839
scoulerine	0.174007	6.1995e-15	8.28076e-12	2.78019	0.0294221	0.292879	46.2649	0.29222	1.5362
tonzonium_bromide	0.164504	7.01202e-13	7.95648e-10	2.62836	0.0442168	0.262609	46.2649	0.439162	1.53376
minaprine	0.162138	2.13689e-12	2.27414e-09	2.59055	0.0462326	0.260428	46.2649	0.459182	1.52487
pyrvinium	0.242727	4.59037e-35	3.33822e-31	3.87816	-0.0836445	0.198658	46.2649	-0.834822	1.52167
amprolium	0.138987	3.08977e-08	2.35146e-05	2.22066	0.0807728	0.205619	46.2649	0.802235	1.51145
amiodarone	0.166029	3.37524e-13	3.9099e-10	2.65271	0.0362299	0.274823	46.2649	0.359836	1.50627
orciprenaline	0.0991738	0.00175685	0.703279	1.58455	0.142076	0.0108715	8.6773	1.41109	1.49782
mafenide	0.104938	0.000549486	0.240561	1.67665	0.132128	0.0244706	16.1778	1.3123	1.49447
astemizole	0.224064	1.1205e-28	4.8891e-25	3.57997	-0.0598636	0.252254	46.2649	-0.597474	1.49125
nicergoline	0.10838	0.00025671	0.117494	1.73164	0.125226	0.0394786	23.0703	1.24374	1.48769
lobelanidine	0.102708	0.000875838	0.36983	1.64102	0.133677	0.0217749	14.6925	1.32768	1.48435
pimozide	0.199064	3.38189e-21	7.63258e-18	3.18053	-0.0233425	0.322899	46.2649	-0.232972	1.47378
midecamycin	0.138721	3.40196e-08	2.57408e-05	2.2164	0.0729861	0.226096	46.2649	0.724898	1.47065
griseofulvin	0.140745	1.62331e-08	1.27241e-05	2.24875	0.06628	0.238749	46.2649	0.658293	1.45352
edrophonium_chloride	0.140477	1.79234e-08	1.39653e-05	2.24447	0.0660416	0.239123	46.2649	0.655925	1.4502
testosterone	0.152749	1.38797e-10	1.33592e-07	2.44054	0.0461424	0.260521	46.2649	0.458286	1.44941
thiethylperazine	0.125646	2.61429e-06	0.00165319	2.0075	0.0883981	0.179537	46.2649	0.87797	1.44273
cisapride	0.151521	2.32679e-10	2.16267e-07	2.42092	0.041903	0.265459	46.2649	0.41618	1.41855
mebendazole	0.151212	2.64659e-10	2.43971e-07	2.41599	0.0401087	0.268003	46.2649	0.398359	1.40717
zimeldine	0.108302	0.000261345	0.119199	1.73039	0.108829	0.0947015	43.4962	1.08089	1.40564
norcyclobenzaprine	0.176107	2.06386e-15	2.84378e-12	2.81374	-0.00058114	0.496311	49.8979	-0.00580013	1.40397
mefloquine	0.184375	2.23921e-17	3.80666e-14	2.94585	-0.0148516	0.373811	47.1334	-0.148227	1.39881
prenylamine	0.205374	5.72077e-23	1.41292e-19	3.28135	-0.0510228	0.261516	46.2649	-0.509238	1.38606
azapropazone	0.0762535	0.0469436	14.2243	1.21834	0.154013	0.00337039	3.31718	1.52966	1.374
boldine	0.0902443	0.00809875	2.89652	1.44188	0.131289	0.02603	17.0366	1.30396	1.37292
disopyramide	0.0899652	0.00845064	2.99914	1.43742	0.131011	0.0265616	17.0437	1.30121	1.36931
AH-6809	0.141173	1.38507e-08	1.0922e-05	2.25559	0.0485341	0.258173	46.2649	0.482041	1.36881
guanfacine	0.0740599	0.0578476	16.9781	1.18329	0.156115	0.00268031	2.71978	1.55054	1.36691
glafenine	0.162826	1.54935e-12	1.66238e-09	2.60155	0.0123596	0.388341	47.2247	0.122756	1.36215
4-hydroxyphenazone	0.100291	0.00141783	0.578176	1.6024	0.112849	0.0789368	38.1285	1.12082	1.36161
protriptyline	0.175067	3.56719e-15	4.86401e-12	2.79712	-0.00786064	0.42965	47.8222	-0.0784539	1.35933
minoxidil	0.111095	0.000135936	0.0654191	1.77501	0.0940592	0.157093	46.2649	0.934196	1.3546
CP-944629	0.0942252	0.00426651	1.61412	1.50548	0.118369	0.0594403	30.9989	1.17564	1.34056
metergoline	0.152441	1.58084e-10	1.51046e-07	2.43562	0.0244222	0.312717	46.2649	0.242562	1.33909
cloperastine	0.200343	1.50035e-21	3.50708e-18	3.20098	-0.0526672	0.25994	46.2649	-0.52565	1.33766
clobetasol	0.145784	2.37823e-09	1.97032e-06	2.32926	0.0339778	0.27982	46.2649	0.337467	1.33336
clorgiline	0.143147	6.59014e-09	5.35807e-06	2.28713	0.0381131	0.27126	46.2649	0.378539	1.33283
benperidol	0.1477	1.11237e-09	9.39413e-07	2.35987	0.0307864	0.28851	46.2649	0.305771	1.33282
benzethonium_chloride	0.183565	3.53695e-17	5.86059e-14	2.9329	-0.0272176	0.306205	46.2649	-0.271648	1.33062
proglumide	0.10819	0.000268136	0.121871	1.72859	0.093873	0.157861	46.2649	0.932346	1.33047
BCB000040	0.0978493	0.00225002	0.88713	1.56338	0.109315	0.0927381	42.8955	1.08572	1.32455
dipyridamole	0.180112	2.39807e-16	3.48786e-13	2.87773	-0.0229721	0.324703	46.2649	-0.229275	1.32423
ouabain	0.179878	2.72462e-16	3.91926e-13	2.87399	-0.0248663	0.315866	46.2649	-0.248181	1.31291
pentamidine	0.0950197	0.0037253	1.41756	1.51817	0.111326	0.0847749	40.4956	1.10569	1.31193
guanabenz	0.104548	0.000597081	0.260526	1.67041	0.0951003	0.152766	46.2649	0.944536	1.30748
dobutamine	0.122316	7.00446e-06	0.00407504	1.95429	0.0657793	0.239529	46.2649	0.65332	1.30381
ciclosporin	0.0837555	0.020096	6.59289	1.3382	0.127488	0.0340039	20.7029	1.26621	1.3022
phentolamine	0.0741704	0.0572656	16.8451	1.18505	0.142442	0.0105219	8.4804	1.41473	1.29989
prazosin	0.0689065	0.088442	24.0687	1.10095	0.150775	0.0047322	4.42461	1.4975	1.29923
butoconazole	0.163655	1.0491e-12	1.15401e-09	2.61479	-0.00205297	0.482481	49.4572	-0.0204899	1.29715
0198306-0000	0.135871	9.34761e-08	6.79779e-05	2.17087	0.0420411	0.265276	46.2649	0.417552	1.29421
LM-1685	0.149577	5.19845e-10	4.69295e-07	2.38987	0.0185815	0.344359	46.5879	0.184551	1.28721
phenazopyridine	0.151518	2.32953e-10	2.16267e-07	2.42087	0.0132577	0.381379	47.1334	0.131676	1.27627
metitepine	0.152366	1.63194e-10	1.54798e-07	2.43441	0.0108291	0.400636	47.3531	0.107554	1.27098
5194442	0.140078	2.07565e-08	1.59825e-05	2.23809	0.0303706	0.289798	46.2649	0.30164	1.26987
nifenazone	0.0703952	0.0789645	22.0932	1.12474	0.139654	0.0134257	10.2871	1.38705	1.25589
flupentixol	0.164493	7.05081e-13	7.95648e-10	2.62817	-0.0117943	0.396875	47.2897	-0.117714	1.25523
tribenoside	0.151721	2.14006e-10	2.01535e-07	2.42411	0.00799105	0.424712	47.7608	0.0793671	1.25174
etilefrine	0.0899623	0.00845442	2.99914	1.43737	0.106891	0.102653	45.7049	1.06164	1.24951
alexidine	0.227659	7.45854e-30	3.61601e-26	3.6374	-0.115008	0.0721835	35.8256	-1.14785	1.24478
pheniramine	0.072619	0.0657406	18.9966	1.16027	0.133573	0.0219476	14.733	1.32665	1.24346
cefotiam	0.096398	0.00292612	1.12325	1.54019	0.095223	0.152253	46.2649	0.945754	1.24297
mebeverine	0.0790989	0.0348821	10.8458	1.2638	0.123045	0.0452803	25.242	1.22208	1.24294
salsolinol	0.103764	0.000704295	0.30227	1.65788	0.0832875	0.197637	46.2649	0.827211	1.24254
dimethyloxalylglycine	0.0119253	0.339359	40.4204	0.190537	0.229906	9.09754e-09	3.50255e-05	2.28343	1.23698
dipivefrine	0.114107	6.46924e-05	0.0333395	1.82314	0.0655055	0.239946	46.2649	0.650601	1.23687
U0125	0.0336118	0.259034	38.9116	0.537031	0.194993	1.0796e-05	0.0227935	1.93667	1.23685
erastin	0.115194	4.90051e-05	0.0256591	1.84051	0.0634928	0.242834	46.2649	0.63061	1.23556
nordihydroguaiaretic_acid	0.0976752	0.00232315	0.910479	1.5606	0.0915808	0.167173	46.2649	0.90958	1.23509
clidinium_bromide	0.073331	0.0617705	18.0084	1.17164	0.130344	0.0278726	17.541	1.29457	1.23311
ceftazidime	0.113151	8.22185e-05	0.0413939	1.80787	0.0659836	0.239213	46.2649	0.655349	1.23161
terbutaline	0.0332311	0.259545	38.9116	0.530949	0.193951	1.29244e-05	0.026854	1.92632	1.22863
chlortalidone	0.0744724	0.0556926	16.4564	1.18988	0.127564	0.0338296	20.6929	1.26696	1.22842
oligomycin	0.181347	1.21679e-16	1.83078e-13	2.89746	-0.0442752	0.268415	46.2649	-0.441893	1.22778
antazoline	0.0859338	0.0150886	5.1036	1.373	0.108229	0.0971417	44.1523	1.07493	1.22397
oxamic_acid	0.172655	1.24529e-14	1.63008e-11	2.75859	-0.0317725	0.291247	46.2649	-0.317108	1.22074
dopamine	0.178605	5.43678e-16	7.73559e-13	2.85365	-0.0435878	0.269226	46.2649	-0.435032	1.20931
withaferin_A	0.265098	1.25403e-43	1.64153e-39	4.23559	-0.182251	0.000106958	0.181829	-1.81897	1.20831
gemfibrozil	0.109311	0.000207161	0.0968476	1.74652	0.0673599	0.236995	46.2649	0.669018	1.20777
sulfathiazole	0.0780717	0.0389633	12.0007	1.24739	0.116446	0.06591	33.4404	1.15654	1.20197
(-)-catechin	0.184563	2.0134e-17	3.51406e-14	2.94885	-0.0558367	0.256782	46.2649	-0.557283	1.19578
methylergometrine	0.0909362	0.00727851	2.62467	1.45293	0.0943735	0.155792	46.2649	0.937318	1.19512
nadide	0.0159176	0.307474	39.4689	0.254322	0.214438	2.69455e-07	0.00071983	2.12979	1.19206
clotrimazole	0.186984	5.04051e-18	9.03839e-15	2.98753	-0.0623257	0.249047	46.2649	-0.622048	1.18274
16,16-dimethylprostaglandin_E2	0.0854443	0.0161181	5.42379	1.36518	0.100339	0.130491	46.2649	0.996563	1.18087
prasterone	0.135902	9.24661e-08	6.76191e-05	2.17137	0.0185197	0.344744	46.5879	0.183938	1.17765
alfuzosin	0.126959	1.74894e-06	0.00112777	2.02848	0.031606	0.286082	46.2649	0.31391	1.17119
coralyne	0.0565617	0.174071	38.9116	0.903713	0.144734	0.00853537	7.20826	1.4375	1.17061
metanephrine	0.122045	7.57176e-06	0.00438559	1.94997	0.0381047	0.271275	46.2649	0.378455	1.16421
isoniazid	0.0110218	0.348286	40.9742	0.1761	0.216151	1.88851e-07	0.000537405	2.14681	1.16145
Prestwick-1100	0.120565	1.15343e-05	0.00653611	1.92632	0.0398593	0.268384	46.2649	0.395882	1.1611
dantrolene	0.0792689	0.0342364	10.7214	1.26651	0.106282	0.105189	46.2649	1.0556	1.16106
dorzolamide	0.0577916	0.165863	38.9116	0.923362	0.138807	0.0144243	10.6712	1.37863	1.151
homochlorcyclizine	0.153625	9.55825e-11	9.33712e-08	2.45454	-0.0152891	0.370705	46.9489	-0.152594	1.15097
nifurtimox	0.103475	0.000747946	0.319955	1.65326	0.0652478	0.240334	46.2649	0.64804	1.15065
arecoline	0.123218	5.38804e-06	0.0032502	1.96872	0.0326924	0.283077	46.2649	0.324701	1.14671
lidoflazine	0.123289	5.27732e-06	0.00321303	1.96985	0.0317629	0.285633	46.2649	0.315469	1.14266
amikacin	0.0727182	0.0651796	18.918	1.16185	0.113069	0.0781085	37.8946	1.123	1.14243
blebbistatin	0.177283	1.10521e-15	1.55561e-12	2.83253	-0.0553224	0.257312	46.2649	-0.55215	1.14019
lomustine	0.246774	1.53529e-36	1.25606e-32	3.94282	-0.166695	0.000877371	1.09379	-1.66372	1.13955
haloperidol	0.132057	3.41729e-07	0.000237938	2.10994	0.0157509	0.363104	46.9489	0.156438	1.13319
drofenine	0.148242	8.94566e-10	7.65351e-07	2.36852	-0.0114186	0.399865	47.3531	-0.113964	1.12728
mitoxantrone	0.0808155	0.0287393	9.15321	1.29123	0.0953457	0.151739	46.2649	0.946974	1.1191
leflunomide	0.136525	7.43628e-08	5.46859e-05	2.18132	0.00480714	0.453297	48.4224	0.0477445	1.11453
16-phenyltetranorprostaglandin_E2	0.0762039	0.0471751	14.2615	1.21754	0.101322	0.126269	46.2649	1.00633	1.11194
diphenylpyraline	0.0976174	0.00234787	0.91742	1.55968	0.0667474	0.238003	46.2649	0.662935	1.11131
myosmine	0.0394368	0.249173	38.9116	0.6301	0.159459	0.00183529	2.00199	1.58375	1.10692
etacrynic_acid	0.155939	3.51272e-11	3.48344e-08	2.49152	-0.0280391	0.303155	46.2649	-0.279847	1.10583
diflunisal	0.0759481	0.048379	14.5248	1.21346	0.100477	0.129895	46.2649	0.997941	1.1057
fusidic_acid	0.0462402	0.228942	38.9116	0.7388	0.148097	0.00618955	5.51164	1.47089	1.10485
oxymetazoline	0.126664	1.91549e-06	0.00122311	2.02376	0.0187152	0.343528	46.5879	0.185879	1.10482
zalcitabine	0.081508	0.0264953	8.52145	1.30229	0.0886547	0.178568	46.2649	0.880518	1.0914
ursolic_acid	0.100768	0.00129172	0.533393	1.61002	0.0566454	0.250706	46.2649	0.562602	1.08631
alvespimycin	0.164916	5.76229e-13	6.61653e-10	2.63493	-0.0463357	0.266146	46.2649	-0.462458	1.08624
estrone	0.130832	5.11131e-07	0.000348474	2.09037	0.00705222	0.432993	47.8222	0.0700426	1.08021
ascorbic_acid	0.122655	6.34896e-06	0.00377763	1.95972	0.0195011	0.338745	46.5879	0.193684	1.0767
cinchocaine	0.115073	5.05616e-05	0.0262639	1.83857	0.0306854	0.288819	46.2649	0.304768	1.07167
rottlerin	0.191844	2.88638e-19	5.39752e-16	3.06517	-0.0939899	0.158837	46.2649	-0.938075	1.06355
AG-012559	0.113595	7.3595e-05	0.0373395	1.81496	0.0303563	0.289843	46.2649	0.301498	1.05823
PF-00875133-00	0.123878	4.43781e-06	0.00272727	1.97926	0.0136694	0.378253	47.1334	0.135764	1.05751
sertaconazole	0.122595	6.46147e-06	0.00382718	1.95875	0.0156579	0.363757	46.9489	0.155514	1.05713
securinine	0.200893	1.05568e-21	2.51252e-18	3.20976	-0.10986	0.0917486	42.8925	-1.09647	1.05665
6-bromoindirubin-3-oxime	0.106662	0.000377735	0.168182	1.70419	0.0406875	0.267146	46.2649	0.404108	1.05415
bemegride	0.0819327	0.0251842	8.13978	1.30908	0.08045	0.206596	46.2649	0.799029	1.05405
rescinnamine	0.139901	2.21491e-08	1.69551e-05	2.23526	-0.013748	0.381868	47.1334	-0.137213	1.04902
omeprazole	0.0763695	0.0464057	14.1267	1.22019	0.0878688	0.181519	46.2649	0.872713	1.04645
mifepristone	0.115797	4.19209e-05	0.0222164	1.85014	0.0237004	0.316117	46.2649	0.235392	1.04277
PHA-00816795	0.137575	5.12884e-08	3.81458e-05	2.1981	-0.011707	0.397567	47.3105	-0.116843	1.04063
propranolol	0.0487709	0.218194	38.9116	0.779235	0.131027	0.0265326	17.0437	1.30135	1.04029
pipemidic_acid	0.071375	0.0729908	20.8159	1.14039	0.0943621	0.155839	46.2649	0.937204	1.0388
(+)-isoprenaline	0.133788	1.91286e-07	0.00013462	2.13758	-0.00739045	0.433764	47.8222	-0.0737611	1.03191
dinoprostone	0.0419985	0.242918	38.9116	0.67103	0.139809	0.0132498	10.2628	1.38858	1.0298
clebopride	0.100701	0.001309	0.537143	1.60894	0.0449968	0.261736	46.2649	0.446908	1.02792
cefotaxime	0.118031	2.31805e-05	0.012643	1.88584	0.016467	0.358156	46.9489	0.16355	1.0247
apomorphine	0.0700717	0.0809846	22.5551	1.11957	0.0924925	0.163505	46.2649	0.918635	1.0191
dienestrol	0.148625	7.66097e-10	6.5975e-07	2.37465	-0.0339362	0.285665	46.2649	-0.338703	1.01797
mianserin	0.134753	1.376e-07	9.84256e-05	2.15301	-0.0127207	0.389644	47.2247	-0.12696	1.01302
ampicillin	0.0648495	0.11613	30.0424	1.03613	0.0994152	0.134453	46.2649	0.987392	1.01176
sulconazole	0.108605	0.000243849	0.111999	1.73523	0.0289909	0.294347	46.2649	0.287938	1.01158
enilconazole	0.118424	2.08446e-05	0.0114645	1.89211	0.0127971	0.384925	47.1786	0.127101	1.0096
rifabutin	0.141864	1.07021e-08	8.64759e-06	2.26662	-0.0248554	0.315914	46.2649	-0.248072	1.00927
PF-00562151-00	0.128264	1.16409e-06	0.000761895	2.04933	-0.00340456	0.469877	48.9705	-0.0339796	1.00767
dyclonine	0.122774	6.13323e-06	0.00366593	1.96162	0.0052901	0.448877	48.2414	0.0525412	1.00708
alfadolone	0.037158	0.253617	38.9116	0.593691	0.142615	0.0103597	8.4457	1.41645	1.00507
diethylstilbestrol	0.0711321	0.074451	21.1862	1.13651	0.0878671	0.181525	46.2649	0.872696	1.0046
saquinavir	0.118095	2.27832e-05	0.0124783	1.88686	0.0108067	0.400819	47.3531	0.107332	0.997098
etiocholanolone	0.0864673	0.0140261	4.76887	1.38153	0.0605761	0.246507	46.2649	0.601642	0.991585
chlorprothixene	0.141477	1.23662e-08	9.87035e-06	2.26045	-0.0280391	0.303155	46.2649	-0.279847	0.990301
clofilium_tosylate	0.183115	4.5518e-17	7.26622e-14	2.92571	-0.094815	0.155378	46.2649	-0.94631	0.989702
propoxycaine	0.0214888	0.280913	38.9116	0.343336	0.164466	0.00100713	1.20948	1.63347	0.988404
probucol	0.10013	0.00146272	0.594629	1.59983	0.0374455	0.272465	46.2649	0.371909	0.985869
promazine	0.0933496	0.00493958	1.84214	1.49149	0.0482634	0.258429	46.2649	0.479352	0.985421
tolnaftate	0.075965	0.0482988	14.5248	1.21373	0.0750943	0.22119	46.2649	0.745836	0.979782
primaquine	0.130336	6.00613e-07	0.000401124	2.08244	-0.0147254	0.374716	47.1334	-0.146969	0.967735
thiamine	0.0431895	0.239478	38.9116	0.690059	0.125276	0.03935	23.0703	1.24424	0.967151
N-acetylmuramic_acid	0.0401413	0.247598	38.9116	0.641355	0.129493	0.0296083	18.477	1.28613	0.963742
ketoconazole	0.0337104	0.2589	38.9116	0.538607	0.138881	0.0143349	10.6712	1.37937	0.958988
sulfapyridine	0.122572	6.50416e-06	0.00382991	1.95839	-0.00465977	0.458303	48.5764	-0.0465073	0.955939
aceclofenac	0.00420963	0.434604	46.0272	0.0672592	0.185254	5.41377e-05	0.0984254	1.83994	0.953602
alprenolol	0.104265	0.000633955	0.274784	1.66589	0.0238757	0.315278	46.2649	0.237134	0.951511
raloxifene	0.123222	5.38204e-06	0.0032502	1.96878	-0.00759033	0.432011	47.8222	-0.075756	0.94651
adipiodone	0.065359	0.112545	29.2887	1.04427	0.0850738	0.191584	46.2649	0.844953	0.944612
dl-alpha_tocopherol	0.011335	0.345119	40.7726	0.181104	0.171802	0.000388816	0.530167	1.70634	0.943721
Prestwick-559	0.100705	0.00130799	0.537143	1.609	0.0264855	0.303765	46.2649	0.263053	0.936028
hexestrol	0.101217	0.00118246	0.489822	1.61718	0.0255582	0.30765	46.2649	0.253844	0.935515
piribedil	0.0385894	0.250936	38.9116	0.61656	0.125832	0.037956	22.4816	1.24977	0.933163
hexetidine	0.129707	7.35788e-07	0.000486437	2.07238	-0.0213674	0.332955	46.4513	-0.21326	0.929561
doxylamine	0.0435102	0.23849	38.9116	0.695183	0.116154	0.0669256	33.8246	1.15364	0.924412
podophyllotoxin	0.103392	0.000760883	0.324429	1.65194	0.0171665	0.353455	46.9489	0.170498	0.91122
enoxacin	0.109418	0.00020209	0.0948158	1.74822	0.00669119	0.436213	47.8222	0.0664569	0.907337
triamcinolone	0.0645217	0.118447	30.5211	1.03089	0.0786307	0.211898	46.2649	0.78096	0.905926
dacarbazine	0.0600096	0.150527	37.1073	0.9588	0.0857826	0.189098	46.2649	0.851992	0.905396
SC-560	0.111443	0.000124989	0.060373	1.78058	0.000613886	0.49243	49.7879	0.00609711	0.89334
meclozine	0.134327	1.59188e-07	0.000113248	2.14621	-0.0365056	0.280103	46.2649	-0.364347	0.89093
sodium_phenylbutyrate	0.0270307	0.268009	38.9116	0.431882	0.135278	0.0192286	13.3155	1.34358	0.887731
mepacrine	0.0247294	0.272289	38.9116	0.395114	0.138803	0.0144293	10.6712	1.37859	0.886854
spironolactone	0.0888856	0.00993256	3.4579	1.42017	0.0346179	0.278311	46.2649	0.343825	0.881996
fludroxycortide	0.0719342	0.0696836	20.0035	1.14933	0.0617553	0.245089	46.2649	0.613354	0.88134
vinblastine	0.115075	5.05307e-05	0.0262639	1.83861	-0.00767954	0.43123	47.8222	-0.0766464	0.880981
alfaxalone	0.0646215	0.117741	30.399	1.03249	0.0728659	0.226362	46.2649	0.723704	0.878096
ketanserin	0.060803	0.144925	36.0043	0.971477	0.0789552	0.210978	46.2649	0.784183	0.87783
oxedrine	0.137624	5.04168e-08	3.77118e-05	2.19887	-0.0445966	0.268046	46.2649	-0.445101	0.876887
tetryzoline	0.0927923	0.00541353	2.00745	1.48258	0.0263483	0.304325	46.2649	0.261692	0.872138
betahistine	0.0708833	0.0759607	21.5222	1.13253	0.0612585	0.245697	46.2649	0.608419	0.870477
folic_acid	0.104182	0.000645115	0.278698	1.66457	0.00745743	0.429402	47.8222	0.0740672	0.869316
bisacodyl	0.0910695	0.00712878	2.58492	1.45506	0.0285291	0.295968	46.2649	0.283351	0.869204
oxyphenbutazone	0.169478	6.20969e-14	7.45732e-11	2.70782	-0.09874	0.138635	46.2649	-0.985484	0.86117
nizatidine	0.0811441	0.0276582	8.87366	1.29648	0.0420622	0.265248	46.2649	0.417762	0.857119
fludrocortisone	0.029602	0.264254	38.9116	0.472965	0.124172	0.0422181	24.1325	1.23327	0.853119
pararosaniline	0.296362	2.95952e-57	6.45668e-53	4.73511	-0.303527	1.36402e-17	1.62318e-13	-3.02938	0.852867
trifluoperazine	0.168575	9.72294e-14	1.15703e-10	2.6934	-0.099048	0.137309	46.2649	-0.988558	0.852419
lomefloxacin	0.079143	0.0347136	10.8191	1.2645	0.0435418	0.263397	46.2649	0.432457	0.848481
monorden	0.118634	1.96867e-05	0.0108734	1.89546	-0.0200649	0.340179	46.5879	-0.20026	0.847601
sulmazole	0.0442089	0.236242	38.9116	0.706346	0.0993447	0.134755	46.2649	0.986691	0.846519
nomegestrol	0.087818	0.0116003	4.00655	1.40311	0.0290256	0.294227	46.2649	0.288282	0.845695
zaprinast	0.0202529	0.28532	38.9116	0.32359	0.135864	0.0183556	12.8489	1.3494	0.836495
famotidine	0.0580938	0.163809	38.9116	0.928191	0.0749558	0.221527	46.2649	0.744461	0.836326
adenosine_phosphate	0.0133681	0.326432	39.7541	0.213588	0.146831	0.00699952	5.98848	1.45833	0.835957
glimepiride	0.122557	6.5323e-06	0.00382991	1.95815	-0.0316739	0.291523	46.2649	-0.316124	0.821012
pyrazinamide	0.0788486	0.0358483	11.0935	1.2598	0.038393	0.270773	46.2649	0.38132	0.82056
dosulepin	0.0405914	0.246536	38.9116	0.648548	0.0999354	0.132222	46.2649	0.992558	0.820553
canadine	0.0502346	0.21113	38.9116	0.802621	0.0837776	0.196007	46.2649	0.832079	0.81735
benzamil	0.10229	0.00095359	0.398802	1.63434	-6.98106e-05	0.501127	50.1296	-0.000696752	0.816822
wortmannin	0.101334	0.00115529	0.480089	1.61906	0.00132867	0.485701	49.5213	0.0131964	0.816127
SC-58125	0.0910441	0.0071571	2.58802	1.45465	0.0178509	0.348986	46.9034	0.177295	0.815974
PF-01378883-00	0.034828	0.25733	38.9116	0.556462	0.106952	0.1024	45.7049	1.06225	0.809356
succinylsulfathiazole	0.110533	0.000155437	0.074258	1.76604	-0.0157933	0.367187	46.9489	-0.157627	0.804208
buflomedil	0.0584042	0.161686	38.9116	0.933151	0.0675917	0.236605	46.2649	0.671321	0.802236
methacholine_chloride	0.0709276	0.075691	21.4923	1.13324	0.0462494	0.26041	46.2649	0.459349	0.796295
butacaine	0.0975247	0.00238803	0.930335	1.5582	0.00344336	0.465902	48.8976	0.0341994	0.796198
latamoxef	0.0530028	0.196133	38.9116	0.84685	0.0743163	0.223055	46.2649	0.738109	0.79248
acacetin	0.10885	0.000230503	0.106618	1.73914	-0.0155489	0.368884	46.9489	-0.155187	0.791978
iobenguane	0.0605185	0.146938	36.4285	0.966932	0.0618548	0.244965	46.2649	0.614341	0.790636
dimethadione	0.0545152	0.187102	38.9116	0.871014	0.070506	0.231281	46.2649	0.700265	0.78564
suprofen	0.0351449	0.256864	38.9116	0.561525	0.101209	0.126756	46.2649	1.0052	0.783365
corynanthine	0.0515228	0.20441	38.9116	0.823204	0.074504	0.222611	46.2649	0.739974	0.781589
phthalylsulfathiazole	0.0535866	0.192713	38.9116	0.856177	0.070913	0.230473	46.2649	0.704307	0.780242
bendroflumethiazide	0.0864981	0.0139665	4.76099	1.38202	0.0167215	0.35643	46.9489	0.166078	0.774049
progesterone	0.10716	0.000338182	0.151085	1.71214	-0.0166835	0.361144	46.9489	-0.166511	0.772815
benzthiazide	0.0214096	0.281175	38.9116	0.342071	0.121054	0.051027	27.7155	1.20231	0.77219
terconazole	0.105964	0.000440306	0.195377	1.69304	-0.0159053	0.366415	46.9489	-0.158744	0.767146
puromycin	0.258533	5.17578e-41	5.64591e-37	4.1307	-0.26057	7.74677e-12	6.33783e-08	-2.60064	0.765031
nimodipine	0.0674671	0.098003	26.1808	1.07795	0.0451808	0.261536	46.2649	0.448736	0.763344
dydrogesterone	0.068054	0.0940626	25.3668	1.08733	0.044097	0.262746	46.2649	0.437972	0.76265
aciclovir	0.0662543	0.106305	27.9423	1.05858	0.0467701	0.259883	46.2649	0.46452	0.761548
alpha-yohimbine	0.0934434	0.00486342	1.81892	1.49299	0.00286128	0.471328	48.9859	0.0284182	0.760703
sulfafurazole	0.0614748	0.140152	35.0112	0.982212	0.054237	0.252991	46.2649	0.538682	0.760447
pyrimethamine	0.112787	9.00077e-05	0.0449695	1.80204	-0.0283172	0.302159	46.2649	-0.282623	0.759711
rofecoxib	0.0801317	0.0310859	9.82887	1.2803	0.0230476	0.319313	46.2649	0.228908	0.754605
desoxycortone	0.0672324	0.0995939	26.4977	1.0742	0.0422092	0.265056	46.2649	0.419222	0.746712
H-89	0.0915009	0.00666146	2.43571	1.46195	0.00284805	0.471451	48.9859	0.0282868	0.745119
aminoglutethimide	0.0946188	0.00399046	1.51406	1.51177	-0.0030839	0.472856	48.9859	-0.0307791	0.740495
5253409	0.192336	2.14703e-19	4.13303e-16	3.07304	-0.159541	0.00203831	2.16922	-1.59231	0.740366
capsaicin	0.0626507	0.131764	33.3616	1.001	0.0476837	0.258984	46.2649	0.473594	0.737297
nitrofural	0.0671016	0.100484	26.6802	1.07211	0.0400657	0.268069	46.2649	0.397932	0.735022
clomipramine	0.100401	0.00138793	0.56775	1.60415	-0.0139669	0.380245	47.1334	-0.139398	0.732376
cyproterone	0.0974948	0.00240109	0.93265	1.55772	-0.00958925	0.414863	47.713	-0.0957064	0.731006
lovastatin	0.0574314	0.168292	38.9116	0.917608	0.0544961	0.252752	46.2649	0.541255	0.729432
ribavirin	0.0623335	0.134029	33.6789	0.99593	0.0463935	0.260263	46.2649	0.46078	0.728355
sulfachlorpyridazine	0.00701801	0.395311	43.3519	0.11213	0.135146	0.0194291	13.3155	1.34227	0.7272
lincomycin	0.0158597	0.307852	39.4689	0.253398	0.120723	0.0520227	27.9089	1.19902	0.72621
CP-320650-01	0.0219113	0.279566	38.9116	0.350086	0.110829	0.0867166	41.1276	1.10076	0.725422
pindolol	0.0384387	0.251235	38.9116	0.614153	0.0841252	0.194837	46.2649	0.835531	0.724842
azacyclonol	0.183207	4.32298e-17	6.98615e-14	2.92718	-0.14811	0.00667662	5.84723	-1.47823	0.724477
erythromycin	0.095886	0.00320362	1.22261	1.53201	-0.00878164	0.421703	47.7608	-0.087646	0.722184
lanatoside_C	0.140106	2.05468e-08	1.59146e-05	2.23853	-0.0798391	0.211017	46.2649	-0.796842	0.720846
gliquidone	0.0851607	0.0167395	5.60408	1.36065	0.00772624	0.427034	47.8222	0.076737	0.718694
chlorogenic_acid	0.0639157	0.122747	31.4434	1.02121	0.0413871	0.266157	46.2649	0.411057	0.716133
CP-690334-01	0.112302	0.00010142	0.0497223	1.7943	-0.0365467	0.280022	46.2649	-0.364758	0.714771
Prestwick-860	0.0572096	0.169778	38.9116	0.914064	0.0508164	0.25608	46.2649	0.504709	0.709386
anisomycin	0.196244	1.97548e-20	4.0457e-17	3.13547	-0.172206	0.000434543	0.580425	-1.71872	0.708378
trazodone	0.0691908	0.0865975	23.7147	1.10549	0.0289784	0.29439	46.2649	0.287813	0.696653
calcium_pantothenate	0.052388	0.199641	38.9116	0.837028	0.0559577	0.251375	46.2649	0.555772	0.6964
fendiline	0.172076	1.67419e-14	2.16982e-11	2.74934	-0.136793	0.0178873	12.7615	-1.36527	0.692034
dizocilpine	0.00494711	0.423875	45.2571	0.0790422	0.130358	0.0278438	17.541	1.29472	0.686879
bromperidol	0.0443621	0.235731	38.9116	0.708794	0.0658477	0.239424	46.2649	0.653999	0.681396
pimethixene	0.107431	0.000318284	0.143173	1.71647	-0.0355125	0.282126	46.2649	-0.354435	0.681018
cefixime	0.0627113	0.131332	33.3166	1.00197	0.0361315	0.275024	46.2649	0.358858	0.680413
piperacetazine	0.149521	5.3201e-10	4.75854e-07	2.38896	-0.103143	0.119683	46.2649	-1.02943	0.679766
Prestwick-682	0.0291455	0.264871	38.9116	0.465671	0.089706	0.174545	46.2649	0.890959	0.678315
piperine	0.0809759	0.0282078	9.00585	1.29379	0.00628932	0.439819	47.8303	0.0624655	0.678127
0317956-0000	0.0191479	0.289907	38.9116	0.305934	0.105501	0.108467	46.2649	1.04783	0.676883
metoclopramide	0.0136958	0.323721	39.7541	0.218824	0.114156	0.0740728	36.3151	1.1338	0.676312
STOCK1N-28457	0.0547084	0.18591	38.9116	0.874101	0.0481554	0.258531	46.2649	0.47828	0.67619
parthenolide	0.23348	8.17758e-32	4.46019e-28	3.73042	-0.238273	2.2879e-09	1.10921e-05	-2.37811	0.676156
chlorhexidine	0.0703913	0.0789886	22.0932	1.12467	0.0226527	0.321303	46.2649	0.224987	0.67483
bretylium_tosilate	0.0609847	0.143636	35.8132	0.974381	0.0376312	0.272123	46.2649	0.373752	0.674066
alpha-ergocryptine	0.0930416	0.00519696	1.93262	1.48657	-0.0138709	0.380956	47.1334	-0.13844	0.674064
R-atenolol	0.0266602	0.268624	38.9116	0.425963	0.0927232	0.162569	46.2649	0.920927	0.673445
flucloxacillin	0.0897187	0.00877186	3.10334	1.43348	-0.00968514	0.41406	47.713	-0.0966635	0.668407
pseudopelletierine	0.0254713	0.270779	38.9116	0.406967	0.0925452	0.163291	46.2649	0.919158	0.663063
Prestwick-1083	0.0411774	0.245085	38.9116	0.65791	0.066789	0.237935	46.2649	0.663348	0.660629
pentoxyverine	0.0421241	0.242572	38.9116	0.673036	0.0648704	0.240891	46.2649	0.644293	0.658664
geldanamycin	0.181822	9.35559e-17	1.44076e-13	2.90505	-0.159102	0.00214106	2.22433	-1.58793	0.658562
apramycin	0.0560545	0.17738	38.9116	0.895608	0.0420677	0.265241	46.2649	0.417816	0.656712
citalopram	0.0745957	0.055058	16.3056	1.19185	0.0120883	0.390482	47.2247	0.120061	0.655955
imipramine	0.132306	3.14617e-07	0.000220232	2.11391	-0.0807866	0.208075	46.2649	-0.806299	0.653807
tamoxifen	0.102937	0.000835761	0.355199	1.64467	-0.0344311	0.284508	46.2649	-0.343643	0.650515
0316684-0000	0.0161227	0.306155	39.4689	0.2576	0.104492	0.112727	46.2649	1.03782	0.647708
tranexamic_acid	0.0387182	0.250677	38.9116	0.618618	0.0680581	0.235806	46.2649	0.675953	0.647285
amylocaine	0.121753	8.2344e-06	0.00474839	1.9453	-0.0658215	0.243747	46.2649	-0.656938	0.644181
lorglumide	0.0555397	0.180687	38.9116	0.887383	0.0401769	0.2679	46.2649	0.399037	0.64321
fenoprofen	0.0603323	0.148254	36.6851	0.963956	0.0319385	0.285136	46.2649	0.317213	0.640585
nisoxetine	0.067233	0.09959	26.4977	1.07421	0.0205373	0.332704	46.4513	0.203977	0.639094
SB-202190	0.0680598	0.0940237	25.3668	1.08742	0.0188059	0.342967	46.5879	0.18678	0.637101
crotamiton	0.0266233	0.268687	38.9116	0.425373	0.0852543	0.190955	46.2649	0.846745	0.636059
nalbuphine	0.028103	0.26635	38.9116	0.449015	0.082792	0.199261	46.2649	0.82229	0.635652
oxybutynin	0.0574174	0.168386	38.9116	0.917385	0.0353014	0.27678	46.2649	0.350614	0.633999
(-)-MK-801	0.0559974	0.177749	38.9116	0.894696	0.0363971	0.274486	46.2649	0.361495	0.628096
methotrexate	0.0911763	0.00701056	2.55622	1.45677	-0.0201012	0.339971	46.5879	-0.200622	0.628072
Prestwick-1084	0.0579492	0.164793	38.9116	0.925881	0.0321449	0.284561	46.2649	0.319263	0.622572
cinchonidine	0.0693889	0.0853212	23.5127	1.10866	0.0136223	0.378608	47.1334	0.135297	0.621978
propidium_iodide	0.0337076	0.258904	38.9116	0.538562	0.0705777	0.23114	46.2649	0.700978	0.61977
5155877	0.17717	1.17393e-15	1.63476e-12	2.83072	-0.159673	0.00200807	2.15457	-1.59364	0.618543
isoxsuprine	0.0443312	0.235835	38.9116	0.708299	0.0508819	0.256021	46.2649	0.505359	0.606829
cefaclor	0.00255637	0.459473	47.6585	0.0408443	0.117933	0.0608735	31.6204	1.17131	0.606079
mebhydrolin	0.0657107	0.110084	28.82	1.04989	0.0155707	0.364371	46.9489	0.154648	0.602269
Prestwick-674	0.0513311	0.205439	38.9116	0.820141	0.0385733	0.270465	46.2649	0.38311	0.601625
megestrol	0.0497636	0.21347	38.9116	0.795095	0.0410748	0.266593	46.2649	0.407955	0.601525
epitiostanol	0.0511194	0.206564	38.9116	0.816757	0.0387068	0.270239	46.2649	0.384436	0.600597
sirolimus	0.0679782	0.0945682	25.3668	1.08612	0.0115078	0.395119	47.277	0.114296	0.600207
debrisoquine	0.0107045	0.351572	41.1677	0.171031	0.103454	0.117141	46.2649	1.02751	0.59927
sulfasalazine	0.0341322	0.25832	38.9116	0.545346	0.0652292	0.240362	46.2649	0.647856	0.596601
colforsin	0.113834	6.93122e-05	0.0354413	1.81877	-0.0634531	0.247441	46.2649	-0.6333	0.592735
betaxolol	0.0588307	0.15875	38.6252	0.939965	0.0234665	0.317248	46.2649	0.23307	0.586517
acemetacin	0.0484355	0.219725	38.9116	0.773876	0.0400426	0.268104	46.2649	0.397703	0.58579
minocycline	0.0751551	0.0522316	15.6099	1.20079	-0.00383509	0.465891	48.8976	-0.0382765	0.581256
betulin	0.023207	0.275879	38.9116	0.370788	0.079121	0.210504	46.2649	0.785829	0.578309
AH-23848	0.0368669	0.254121	38.9116	0.58904	0.0569961	0.250359	46.2649	0.566085	0.577563
cantharidin	0.0563861	0.175222	38.9116	0.900906	0.0255341	0.307754	46.2649	0.253604	0.577255
homosalate	0.0301952	0.263471	38.9116	0.482443	0.0675008	0.236759	46.2649	0.670418	0.57643
gramine	0.0466384	0.227374	38.9116	0.745163	0.0408871	0.266859	46.2649	0.406091	0.575627
loracarbef	-0.0185117	0.290771	38.9116	-0.29407	0.145425	0.00800178	6.80151	1.44436	0.575143
clofazimine	0.124778	3.39557e-06	0.0021267	1.99363	-0.084666	0.195102	46.2649	-0.845017	0.574308
co-dergocrine_mesilate	0.053333	0.194208	38.9116	0.852126	0.0295959	0.292299	46.2649	0.293947	0.573037
clopamide	-0.00761732	0.388017	42.9344	-0.121006	0.127372	0.0342715	20.7691	1.26505	0.572024
ebselen	0.0971549	0.00255419	0.983362	1.55229	-0.0412164	0.272294	46.2649	-0.411364	0.570462
dilazep	-0.00533824	0.419222	44.9805	-0.0848013	0.123032	0.0453161	25.242	1.22196	0.568578
doxazosin	0.0701932	0.0802234	22.3907	1.12151	0.000645081	0.492137	49.7879	0.00640694	0.563958
pirlindole	-0.00246087	0.46224	47.8318	-0.0390924	0.117071	0.0637696	32.735	1.16274	0.561826
tracazolate	0.0845923	0.0180403	5.97843	1.35157	-0.0228527	0.325293	46.2649	-0.228084	0.561743
Prestwick-972	0.0855605	0.015869	5.35373	1.36704	-0.0246545	0.316807	46.2649	-0.246066	0.560486
paroxetine	0.00587757	0.410734	44.3314	0.0939086	0.103367	0.117512	46.2649	1.02664	0.560276
pyridoxine	0.0301315	0.263554	38.9116	0.481425	0.063466	0.24287	46.2649	0.630344	0.555884
cefadroxil	0.057877	0.165283	38.9116	0.924727	0.0185333	0.344659	46.5879	0.184072	0.5544
kanamycin	0.0385548	0.251005	38.9116	0.616008	0.0494432	0.257329	46.2649	0.49107	0.553539
1,4-chrysenequinone	0.0924346	0.00573762	2.11565	1.47687	-0.0371532	0.278862	46.2649	-0.370811	0.553029
methapyrilene	0.0447609	0.234372	38.9116	0.715165	0.0391563	0.269496	46.2649	0.3889	0.552033
rimexolone	0.045186	0.232875	38.9116	0.721957	0.0383381	0.270868	46.2649	0.380774	0.551365
remoxipride	0.0635894	0.125069	31.9132	1.016	0.00872907	0.418306	47.713	0.0866971	0.551347
cyclobenzaprine	0.0972365	0.00251668	0.97178	1.55359	-0.0452048	0.267364	46.2649	-0.451171	0.55121
zuclopenthixol	0.107206	0.00033475	0.150064	1.71287	-0.0620128	0.249476	46.2649	-0.618925	0.546974
MG-262	0.261064	5.19695e-42	6.18438e-38	4.17114	-0.308468	2.44615e-18	3.20201e-14	-3.0787	0.546219
mepyramine	0.0384499	0.251213	38.9116	0.614331	0.0475442	0.259119	46.2649	0.472209	0.54327
thapsigargin	0.247021	1.24423e-36	1.0858e-32	3.94677	-0.287632	2.61292e-15	2.85026e-11	-2.87074	0.538014
digoxigenin	0.14951	5.34381e-10	4.75854e-07	2.38879	-0.13168	0.0262937	17.0388	-1.31425	0.537272
quinethazone	0.027252	0.267653	38.9116	0.435417	0.0642612	0.241768	46.2649	0.638242	0.53683
carteolol	0.0335442	0.259125	38.9116	0.535952	0.0541275	0.253092	46.2649	0.537594	0.536773
clonidine	0.0146372	0.316391	39.6909	0.233865	0.0840847	0.194974	46.2649	0.835129	0.534497
clioquinol	0.169796	5.2974e-14	6.48065e-11	2.71291	-0.164802	0.00110498	1.28457	-1.64482	0.534042
dexpropranolol	0.0244577	0.272878	38.9116	0.390771	0.0680691	0.235787	46.2649	0.676062	0.533417
exisulind	0.0706598	0.0773296	21.7687	1.12896	-0.00707644	0.436532	47.8222	-0.0706271	0.529168
indapamide	0.0364383	0.25484	38.9116	0.582191	0.0476026	0.259062	46.2649	0.472789	0.52749
iopromide	0.0393889	0.249277	38.9116	0.629334	0.0424536	0.264741	46.2649	0.421649	0.525492
betonicine	0.0500706	0.211952	38.9116	0.800001	0.0251116	0.309601	46.2649	0.249408	0.524705
oxybenzone	0.0559166	0.17827	38.9116	0.893405	0.0150903	0.36779	46.9489	0.149877	0.521641
racecadotril	0.0748996	0.0535113	15.9196	1.19671	-0.0154876	0.369312	46.9489	-0.154575	0.521065
nitrendipine	0.088493	0.0105215	3.65323	1.41389	-0.0374319	0.278347	46.2649	-0.373593	0.52015
proxymetacaine	0.023781	0.27444	38.9116	0.379961	0.0654007	0.240105	46.2649	0.64956	0.51476
xylometazoline	0.0131661	0.328144	39.7541	0.21036	0.0821111	0.201452	46.2649	0.815527	0.512944
piromidic_acid	0.0830363	0.0220012	7.14631	1.32671	-0.0302442	0.295751	46.2649	-0.301855	0.512427
spiradoline	0.0767297	0.0447602	13.6576	1.22595	-0.0202955	0.338865	46.5879	-0.202562	0.511692
zardaverine	0.0478208	0.222447	38.9116	0.764055	0.0256341	0.307324	46.2649	0.254597	0.509326
anabasine	0.0255011	0.270721	38.9116	0.407443	0.0614066	0.245517	46.2649	0.60989	0.508666
naltrexone	0.000151124	0.496921	49.8062	0.00241458	0.102141	0.122757	46.2649	1.01446	0.508438
idazoxan	0.0623732	0.133746	33.6789	0.996566	0.00173611	0.48187	49.4332	0.017243	0.506904
fenoterol	0.0369602	0.253961	38.9116	0.59053	0.0420359	0.265283	46.2649	0.417501	0.504015
nystatin	0.0567488	0.172839	38.9116	0.906702	0.00996454	0.407804	47.6857	0.0989678	0.502835
oxamniquine	0.0412417	0.244921	38.9116	0.658937	0.0343976	0.278822	46.2649	0.341637	0.500287
Prestwick-984	0.0132239	0.327651	39.7541	0.211284	0.0791161	0.210518	46.2649	0.78578	0.498532
butyl_hydroxybenzoate	0.0670042	0.101148	26.8022	1.07056	-0.00752337	0.432598	47.8222	-0.0750877	0.497734
Y-27632	0.0665543	0.104233	27.5639	1.06337	-0.00742946	0.433422	47.8222	-0.0741505	0.494609
ethionamide	0.030752	0.26275	38.9116	0.491339	0.0500988	0.256729	46.2649	0.497581	0.49446
antimycin_A	0.0430918	0.239774	38.9116	0.688498	0.0300354	0.290863	46.2649	0.298312	0.493405
nafcillin	0.0514531	0.204785	38.9116	0.82209	0.016516	0.357822	46.9489	0.164037	0.493063
fluvoxamine	0.00287028	0.454677	47.311	0.0458598	0.0942693	0.156223	46.2649	0.936283	0.491071
N6-methyladenosine	0.0699492	0.0817552	22.6253	1.11761	-0.0137098	0.382153	47.1334	-0.136832	0.49039
alimemazine	0.0678834	0.0952018	25.4845	1.0846	-0.010783	0.404995	47.656	-0.10762	0.488492
methyldopa	0.0653083	0.112901	29.3229	1.04346	-0.00670311	0.439842	47.8303	-0.0669011	0.48828
imidurea	0.0621791	0.135131	33.8863	0.993464	-0.00368995	0.467233	48.905	-0.0368279	0.478318
harmaline	0.0326444	0.260317	38.9116	0.521574	0.0434841	0.263466	46.2649	0.431884	0.476729
calmidazolium	0.194705	5.09713e-20	1.01093e-16	3.11089	-0.216201	2.88417e-07	0.000755077	-2.15782	0.476534
liothyronine	0.0680556	0.0940517	25.3668	1.08736	-0.0137159	0.382107	47.1334	-0.136893	0.475231
ifosfamide	-0.015208	0.310881	39.6205	-0.241589	0.119669	0.0552726	29.3143	1.18855	0.473482
CAY-10397	0.0736048	0.0602798	17.6524	1.17602	-0.0231618	0.323775	46.2649	-0.231168	0.472425
naringin	0.0401046	0.247683	38.9116	0.640769	0.0303831	0.289758	46.2649	0.301765	0.471267
valinomycin	0.167626	1.55143e-13	1.82957e-10	2.67823	-0.174026	0.000341	0.47486	-1.73689	0.470674
gossypol	0.215101	7.45999e-26	2.38174e-22	3.43676	-0.250073	1.24699e-10	8.16156e-07	-2.49588	0.470442
propofol	0.11467	5.60578e-05	0.0290038	1.83214	-0.0894507	0.177251	46.2649	-0.892771	0.469684
mestranol	0.0911162	0.00707685	2.57322	1.45581	-0.0518608	0.260715	46.2649	-0.517602	0.469102
cromoglicic_acid	-0.0170136	0.298972	39.1276	-0.270272	0.12165	0.0492624	27.0943	1.20823	0.468978
medrysone	0.0691583	0.0868074	23.7225	1.10497	-0.0167696	0.360571	46.9489	-0.16737	0.468802
Prestwick-1103	0.0302737	0.263369	38.9116	0.483696	0.0456806	0.261002	46.2649	0.4537	0.468698
cetirizine	0.0708521	0.0761512	21.5296	1.13204	-0.0200773	0.340108	46.5879	-0.200383	0.465826
eticlopride	0.038794	0.250523	38.9116	0.61983	0.0313533	0.286815	46.2649	0.311401	0.465615
proxyphylline	0.0437817	0.237632	38.9116	0.699521	0.0231111	0.318997	46.2649	0.229539	0.46453
piracetam	0.00722287	0.392628	43.1637	0.115403	0.0809968	0.204934	46.2649	0.80446	0.459931
piperidolate	0.0465466	0.227739	38.9116	0.743697	0.0174008	0.351911	46.9489	0.172825	0.458261
ethosuximide	0.0832662	0.0213778	6.96107	1.33038	-0.0415809	0.271792	46.2649	-0.415002	0.45769
dextromethorphan	0.0530091	0.196096	38.9116	0.84695	0.00613534	0.441207	47.8303	0.0609361	0.453943
hydrastine_hydrochloride	0.0477729	0.222655	38.9116	0.763289	0.0137586	0.377581	47.1334	0.13665	0.44997
thiocolchicoside	0.0523765	0.199706	38.9116	0.836844	0.00614413	0.441127	47.8303	0.0610235	0.448933
hesperidin	0.0538495	0.191145	38.9116	0.860378	0.00372374	0.463298	48.8279	0.0369842	0.448681
telenzepine	0.032842	0.260059	38.9116	0.524731	0.0369842	0.273334	46.2649	0.367327	0.446029
josamycin	0.0384036	0.251304	38.9116	0.613593	0.0277264	0.298908	46.2649	0.275378	0.444485
CP-319743	0.0794896	0.03341	10.4877	1.27004	-0.0382521	0.27689	46.2649	-0.381779	0.444132
disulfiram	0.149051	6.44393e-10	5.58616e-07	2.38146	-0.149767	0.00569009	5.17245	-1.49476	0.443349
cefoxitin	0.0596346	0.153157	37.6141	0.952809	-0.0070369	0.436882	47.8222	-0.0702324	0.441288
valdecoxib	0.000189374	0.49632	49.8062	0.00302572	0.0882235	0.180193	46.2649	0.876235	0.439631
calycanthine	0.0309234	0.26253	38.9116	0.494077	0.0385065	0.270578	46.2649	0.382446	0.438262
sulfamethoxypyridazine	0.0799111	0.0318712	10.0529	1.27678	-0.0406523	0.273096	46.2649	-0.405734	0.435521
zoxazolamine	0.0078657	0.384389	42.7135	0.125674	0.0748533	0.221775	46.2649	0.743443	0.434558
ornidazole	0.0425629	0.241332	38.9116	0.680048	0.0187974	0.343019	46.5879	0.186696	0.433372
SR-95531	0.0502063	0.211272	38.9116	0.802168	0.00611413	0.441398	47.8303	0.0607255	0.431447
lisuride	0.0383646	0.251381	38.9116	0.612969	0.0249101	0.310499	46.2649	0.247407	0.430188
maprotiline	0.0937318	0.00463542	1.74818	1.4976	-0.0646653	0.245607	46.2649	-0.645398	0.426099
abamectin	0.0717288	0.0708891	20.305	1.14604	-0.0295289	0.298032	46.2649	-0.294716	0.425664
fenspiride	0.0631578	0.128145	32.6347	1.0091	-0.0160845	0.365187	46.9489	-0.160533	0.424284
econazole	0.130617	5.48261e-07	0.000371852	2.08693	-0.124208	0.0432711	24.4719	-1.23967	0.42363
ketotifen	0.0553579	0.181841	38.9116	0.884479	-0.00503145	0.454906	48.4573	-0.0502169	0.417131
dioxybenzone	0.0696947	0.0833674	23.0228	1.11354	-0.0282808	0.302288	46.2649	-0.28226	0.415642
corbadrine	0.0416249	0.243924	38.9116	0.66506	0.0165322	0.357712	46.9489	0.164198	0.414629
thiostrepton	0.190227	7.56361e-19	1.39447e-15	3.03934	-0.2215	9.7026e-08	0.000302398	-2.2107	0.414319
procarbazine	0.073297	0.0619569	18.0226	1.1711	-0.0344457	0.284475	46.2649	-0.343789	0.413656
phenoxybenzamine	0.213536	2.23487e-25	6.64874e-22	3.41177	-0.259487	1.04048e-11	8.01166e-08	-2.58983	0.410969
tropicamide	0.0350311	0.257032	38.9116	0.559707	0.0261289	0.305233	46.2649	0.259512	0.40961
phensuximide	0.00292592	0.453831	47.2734	0.0467488	0.0777127	0.214439	46.2649	0.771843	0.409296
tioguanine	0.0650897	0.114438	29.6632	1.03997	-0.0226117	0.326495	46.2649	-0.225679	0.407144
BCB000039	0.0365181	0.254708	38.9116	0.583467	0.0231753	0.318679	46.2649	0.230177	0.406822
amrinone	-0.0171907	0.297926	39.1276	-0.273086	0.109027	0.0938971	43.2786	1.08286	0.404887
dihydrostreptomycin	0.0367208	0.254369	38.9116	0.586705	0.0222232	0.323517	46.2649	0.22072	0.403713
epivincamine	0.0368389	0.254169	38.9116	0.588592	0.0220238	0.324562	46.2649	0.21874	0.403666
5255229	0.138523	3.65274e-08	2.74795e-05	2.21325	-0.140924	0.0127533	9.93696	-1.40651	0.403373
sulfadiazine	0.0312247	0.262143	38.9116	0.498891	0.0308869	0.288205	46.2649	0.306768	0.40283
tubocurarine_chloride	0.0160618	0.306543	39.4689	0.256627	0.0552173	0.252079	46.2649	0.548418	0.402522
MS-275	0.0328928	0.259992	38.9116	0.525544	0.0280797	0.297595	46.2649	0.278888	0.402216
pheneticillin	0.0223691	0.278189	38.9116	0.357401	0.0448067	0.261945	46.2649	0.44502	0.401211
STOCK1N-35215	0.149058	6.42557e-10	5.58616e-07	2.38157	-0.158704	0.00223802	2.30675	-1.58396	0.398805
5224221	0.341441	2.58963e-80	8.47455e-76	5.45535	-0.466787	1.60944e-51	5.2669e-47	-4.65882	0.398268
Prestwick-981	0.1139	6.8156e-05	0.0349867	1.81984	-0.103068	0.120004	46.2649	-1.02868	0.395576
tetraethylenepentamine	0.0137108	0.323599	39.7541	0.219064	0.0565129	0.250836	46.2649	0.561286	0.390175
clorsulon	0.0136716	0.323919	39.7541	0.218437	0.0563004	0.251043	46.2649	0.559175	0.388806
digoxin	0.15101	2.87945e-10	2.6175e-07	2.41275	-0.163932	0.00122626	1.3958	-1.63614	0.388303
sulfamonomethoxine	0.0235242	0.27507	38.9116	0.375857	0.0401062	0.268007	46.2649	0.398335	0.387096
carisoprodol	0.0451198	0.233111	38.9116	0.720899	0.00504995	0.451072	48.3978	0.0501561	0.385528
mometasone	0.161459	2.92739e-12	3.01728e-09	2.57971	-0.181558	0.00011841	0.196201	-1.81206	0.383826
gelsemine	0.00686363	0.397352	43.5258	0.109663	0.0662132	0.238855	46.2649	0.657629	0.383646
finasteride	0.0185003	0.292909	38.9257	0.295587	0.0472658	0.259391	46.2649	0.469443	0.382515
flufenamic_acid	0.0558934	0.17842	38.9116	0.893035	-0.0128437	0.388699	47.2247	-0.128188	0.382424
cinoxacin	0.0172368	0.299492	39.1276	0.275401	0.0485515	0.258157	46.2649	0.482214	0.378807
xamoterol	0.00880536	0.372864	42.1485	0.140687	0.0621026	0.244654	46.2649	0.616803	0.378745
ronidazole	-0.0014073	0.478619	48.8333	-0.0223558	0.077961	0.21376	46.2649	0.774308	0.375976
nifuroxazide	0.130102	6.47796e-07	0.000430439	2.0787	-0.133508	0.0230072	15.3655	-1.33249	0.373107
etamivan	0.0275561	0.267175	38.9116	0.440276	0.0289891	0.294353	46.2649	0.28792	0.364098
pizotifen	0.0530448	0.19589	38.9116	0.847521	-0.0125066	0.391297	47.2247	-0.124824	0.361349
carcinine	0.0405102	0.246731	38.9116	0.64725	0.00750694	0.428965	47.8222	0.0745589	0.360905
cefoperazone	0.0252535	0.271208	38.9116	0.403487	0.03195	0.285104	46.2649	0.317327	0.360407
sanguinarine	0.0681478	0.0934379	25.3668	1.08883	-0.0368783	0.279381	46.2649	-0.368068	0.36038
vincamine	0.0205751	0.284101	38.9116	0.328737	0.0391413	0.269521	46.2649	0.388751	0.358744
methyldopate	-0.0136543	0.323049	39.7541	-0.216907	0.0938602	0.157914	46.2649	0.932219	0.357656
guanethidine	0.0289772	0.265103	38.9116	0.462983	0.0249162	0.310472	46.2649	0.247467	0.355225
halcinonide	0.065424	0.11209	29.2282	1.04531	-0.0336884	0.28626	46.2649	-0.33623	0.354539
emetine	0.199029	3.45737e-21	7.67067e-18	3.17997	-0.247631	2.31999e-10	1.26536e-06	-2.4715	0.354237
naftopidil	0.0471368	0.225347	38.9116	0.753126	-0.00514346	0.453886	48.4224	-0.0513348	0.350896
fusaric_acid	0.0258948	0.269977	38.9116	0.413733	0.0289923	0.294342	46.2649	0.287952	0.350842
desipramine	0.13148	4.13415e-07	0.000284821	2.10072	-0.140304	0.0134385	10.2871	-1.40032	0.350201
PHA-00851261E	-0.0289231	0.262264	38.9116	-0.459461	0.11661	0.0653468	33.2837	1.15817	0.349352
budesonide	0.0465987	0.227532	38.9116	0.744529	-0.0047373	0.457593	48.5404	-0.0472811	0.348624
ciprofloxacin	0.0240933	0.273702	38.9116	0.384949	0.0314323	0.286584	46.2649	0.312185	0.348567
acepromazine	0.0332883	0.259469	38.9116	0.531862	0.0151648	0.367256	46.9489	0.150617	0.341239
tyloxapol	0.0282713	0.266103	38.9116	0.451703	0.0231596	0.318757	46.2649	0.230021	0.340862
chlorambucil	0.0203562	0.284923	38.9116	0.325241	0.0355397	0.276264	46.2649	0.35298	0.33911
eucatropine	0.0287473	0.265423	38.9116	0.459309	0.0217603	0.325961	46.2649	0.216123	0.337716
nialamide	0.0325584	0.260429	38.9116	0.5202	0.0154772	0.365032	46.9489	0.15372	0.33696
reserpine	0.0523664	0.199762	38.9116	0.836682	-0.016308	0.363667	46.9489	-0.162764	0.336959
probenecid	0.0540839	0.189733	38.9116	0.864124	-0.0194996	0.343462	46.5879	-0.194618	0.334753
demecarium_bromide	0.0483661	0.220038	38.9116	0.772768	-0.0104771	0.407495	47.6857	-0.104567	0.3341
salsolidin	0.028788	0.265366	38.9116	0.459959	0.0207201	0.331669	46.4513	0.205792	0.332876
roxarsone	-0.00965515	0.362997	41.6135	-0.153378	0.0813974	0.203697	46.2649	0.808438	0.32753
metyrapone	0.00916884	0.368578	41.9125	0.146495	0.0508734	0.256029	46.2649	0.505275	0.325885
meprylcaine	0.013479	0.325506	39.7541	0.21536	0.0436305	0.263291	46.2649	0.433338	0.324349
praziquantel	0.0319501	0.261214	38.9116	0.510482	0.0138421	0.376954	47.1334	0.137479	0.323981
tetrandrine	0.129154	8.77956e-07	0.00057751	2.06356	-0.141865	0.0117669	9.33508	-1.4159	0.323829
Prestwick-1085	0.0428441	0.240513	38.9116	0.68454	-0.00379845	0.466229	48.8976	-0.0379108	0.323314
sulfacetamide	-0.00076241	0.488725	49.2866	-0.0121114	0.0660674	0.239083	46.2649	0.656181	0.322035
picotamide	0.0318819	0.261302	38.9116	0.509391	0.0133803	0.380444	47.1334	0.132893	0.321142
levomepromazine	0.0805679	0.0295739	9.37341	1.28727	-0.0647957	0.245402	46.2649	-0.6467	0.320285
estriol	0.0224636	0.277916	38.9116	0.35891	0.0280712	0.297626	46.2649	0.278803	0.318857
BAS-012416453	0.0416749	0.243791	38.9116	0.665858	-0.00296428	0.473969	48.9889	-0.0295853	0.318137
ethotoin	0.039517	0.248999	38.9116	0.631381	0.000296334	0.495422	49.8638	0.00294319	0.317162
Trolox_C	0.0547878	0.185417	38.9116	0.87537	-0.0242272	0.318741	46.2649	-0.241802	0.316784
furazolidone	0.0692003	0.0865364	23.7147	1.10564	-0.0475102	0.264937	46.2649	-0.47418	0.315732
depudecin	0.124803	3.36986e-06	0.00212074	1.99404	-0.136585	0.0181832	12.8489	-1.3632	0.315422
prednicarbate	0.0348025	0.257367	38.9116	0.556056	0.00718923	0.431776	47.8222	0.0714034	0.31373
trichostatin_A	0.0307024	0.262814	38.9116	0.490546	0.0123274	0.388595	47.2247	0.122436	0.306491
mevalolactone	0.0294059	0.264517	38.9116	0.469831	0.0141159	0.37491	47.1334	0.140199	0.305015
6-azathymine	0.0132706	0.327255	39.7541	0.21203	0.0399826	0.268195	46.2649	0.397107	0.304568
oxybuprocaine	-0.00431266	0.434179	46.0195	-0.0685094	0.0681701	0.235612	46.2649	0.677065	0.304278
dihydroergocristine	0.0557788	0.179157	38.9116	0.891204	-0.0286101	0.30113	46.2649	-0.285545	0.302829
streptozocin	0.00877636	0.373211	42.1512	0.140224	0.0463951	0.260262	46.2649	0.460796	0.30051
sulfamerazine	0.0231866	0.275933	38.9116	0.370463	0.0230822	0.319141	46.2649	0.229253	0.299858
5211181	0.124324	3.88866e-06	0.00241245	1.98637	-0.139081	0.0148759	10.9396	-1.38811	0.299133
hydrocotarnine	0.0347007	0.257514	38.9116	0.554429	0.00434202	0.457577	48.5404	0.0431249	0.298777
BW-B70C	0.0431902	0.239476	38.9116	0.690069	-0.00942581	0.416237	47.713	-0.0940752	0.297997
cephaeline	0.184411	2.19405e-17	3.77896e-14	2.94642	-0.235602	4.28397e-09	1.9337e-05	-2.35145	0.297487
alcuronium_chloride	0.0303275	0.263299	38.9116	0.484556	0.0111166	0.398287	47.3503	0.11041	0.297483
loxapine	0.136715	6.95483e-08	5.14343e-05	2.18436	-0.159405	0.00206965	2.18482	-1.59095	0.296702
pivampicillin	0.0400712	0.24776	38.9116	0.640236	-0.00473994	0.457569	48.5404	-0.0473075	0.296464
aminophylline	0.0267278	0.26851	38.9116	0.427042	0.0164112	0.358536	46.9489	0.162996	0.295019
amodiaquine	0.0226405	0.277412	38.9116	0.361737	0.022758	0.320768	46.2649	0.226033	0.293885
tanespimycin	0.112588	9.45329e-05	0.0470508	1.79887	-0.121374	0.051255	27.7243	-1.21138	0.293742
Prestwick-685	0.0252424	0.27123	38.9116	0.403309	0.0184993	0.344872	46.5879	0.183735	0.293522
fulvestrant	0.00814127	0.380944	42.6234	0.130077	0.0459904	0.260678	46.2649	0.456776	0.293426
merbromin	0.0118291	0.340279	40.4933	0.188998	0.0395961	0.268794	46.2649	0.393269	0.291133
meticrane	0.0250767	0.271565	38.9116	0.400662	0.0182121	0.34668	46.7839	0.180883	0.290773
vanoxerine	0.120903	1.04864e-05	0.00599419	1.93172	-0.135752	0.0194041	13.3155	-1.35489	0.288416
dicloxacillin	0.0506582	0.208971	38.9116	0.80939	-0.0234009	0.322618	46.2649	-0.233555	0.287917
moracizine	0.00509514	0.421754	45.1443	0.0814074	0.0493451	0.257419	46.2649	0.490095	0.285751
seneciphylline	0.0188851	0.291096	38.9116	0.301736	0.0271595	0.301079	46.2649	0.269748	0.285742
flunarizine	0.0274669	0.267314	38.9116	0.438851	0.0117008	0.393569	47.2644	0.116212	0.277532
myricetin	0.110469	0.000157836	0.0751298	1.76501	-0.121574	0.0506651	27.6336	-1.21338	0.275819
diazoxide	-0.0198387	0.284653	38.9116	-0.315151	0.0872561	0.183784	46.2649	0.866628	0.275738
fenbufen	0.0100787	0.358284	41.533	0.161033	0.0392706	0.269311	46.2649	0.390036	0.275534
aminocaproic_acid	0.0312424	0.262121	38.9116	0.499175	0.00488114	0.452618	48.4224	0.0484795	0.273827
mesoridazine	0.00342012	0.446355	47.0055	0.0546449	0.0493732	0.257393	46.2649	0.490374	0.27251
azaperone	0.0225628	0.277632	38.9116	0.360496	0.0180391	0.34778	46.8358	0.179164	0.26983
diperodon	0.0174915	0.298084	39.1276	0.27947	0.0260083	0.305737	46.2649	0.258314	0.268892
proguanil	0.00489419	0.424636	45.2837	0.0781967	0.0458401	0.260835	46.2649	0.455283	0.26674
picrotoxinin	0.0130732	0.328942	39.7541	0.208876	0.0324749	0.283659	46.2649	0.322541	0.265708
biperiden	0.0271901	0.267751	38.9116	0.434429	0.00957976	0.411044	47.713	0.0951462	0.264787
ginkgolide_A	0.023845	0.274286	38.9116	0.380983	0.014827	0.36969	46.9489	0.147262	0.264122
milrinone	0.0311157	0.262283	38.9116	0.497149	0.00306903	0.469389	48.9705	0.0304816	0.263815
levonorgestrel	0.0568447	0.172205	38.9116	0.908234	-0.0384119	0.276616	46.2649	-0.383374	0.26243
clemastine	0.046903	0.226307	38.9116	0.74939	-0.0225956	0.326576	46.2649	-0.225517	0.261936
dexverapamil	0.0495957	0.214289	38.9116	0.792413	-0.0270421	0.306878	46.2649	-0.269896	0.261258
ticlopidine	0.0658525	0.109095	28.6184	1.05216	-0.0530831	0.259537	46.2649	-0.529801	0.261177
MK-886	0.0206128	0.283962	38.9116	0.329339	0.0193086	0.3399	46.5879	0.191773	0.260556
celecoxib	0.0295771	0.264287	38.9116	0.472566	0.00482681	0.453117	48.4224	0.0479398	0.260253
tiapride	0.00999931	0.359158	41.533	0.159764	0.0362249	0.274834	46.2649	0.359785	0.259774
ikarugamycin	0.0332068	0.259577	38.9116	0.53056	-0.00133568	0.489212	49.6033	-0.0133309	0.258614
procaine	0.000574524	0.490272	49.4046	0.00917942	0.0510049	0.255911	46.2649	0.50658	0.25788
thalidomide	-0.0198503	0.284604	38.9116	-0.315335	0.0836142	0.196553	46.2649	0.830456	0.257561
rilmenidine	0.042028	0.242837	38.9116	0.671501	-0.0162966	0.363744	46.9489	-0.16265	0.254426
mesalazine	0.0165998	0.303199	39.3678	0.265223	0.0244811	0.312446	46.2649	0.243146	0.254185
sparteine	0.0849349	0.0172472	5.74466	1.35704	-0.0852076	0.193178	46.2649	-0.850423	0.25331
carbenoxolone	-0.00952227	0.364537	41.6711	-0.151267	0.0655127	0.239935	46.2649	0.650672	0.249703
butamben	0.0256348	0.270465	38.9116	0.409579	0.00885313	0.417239	47.713	0.0879292	0.248754
miconazole	0.0726484	0.0655739	18.9903	1.16074	-0.0666181	0.242401	46.2649	-0.664889	0.247924
troleandomycin	0.0306809	0.262842	38.9116	0.490203	0.000540294	0.493124	49.7879	0.0053662	0.247785
cyanocobalamin	0.00635543	0.404175	43.9777	0.101544	0.0394586	0.269011	46.2649	0.391903	0.246723
pergolide	0.0268967	0.268229	38.9116	0.42974	0.00625897	0.440092	47.8303	0.0621641	0.245952
benzydamine	0.0157124	0.308824	39.5251	0.251044	0.0242056	0.313723	46.2649	0.24041	0.245727
isoconazole	0.0362135	0.255207	38.9116	0.5786	-0.00884812	0.421135	47.7608	-0.0883096	0.245145
Prestwick-691	0.000943684	0.484487	49.0797	0.0150777	0.0477419	0.258928	46.2649	0.474172	0.244625
physostigmine	0.0256089	0.270514	38.9116	0.409166	0.00731282	0.43068	47.8222	0.0726309	0.240898
amoxicillin	0.0159066	0.307546	39.4689	0.254147	0.0225428	0.321865	46.2649	0.223895	0.239021
Prestwick-983	0.0235659	0.274967	38.9116	0.376523	0.00988875	0.40844	47.6857	0.098215	0.237369
gabexate	0.0452593	0.232612	38.9116	0.723128	-0.0250037	0.315263	46.2649	-0.249551	0.236788
hydroxyzine	0.0189715	0.290701	38.9116	0.303116	0.0164697	0.358137	46.9489	0.163577	0.233346
vancomycin	0.0518935	0.202391	38.9116	0.829125	-0.0363184	0.280473	46.2649	-0.362479	0.233323
thioguanosine	0.0590824	0.157006	38.4151	0.943987	-0.0480515	0.264395	46.2649	-0.479583	0.232202
fipexide	-0.005712	0.4139	44.5869	-0.0907387	0.0555684	0.251747	46.2649	0.551905	0.230583
molindone	0.00773975	0.385981	42.816	0.123661	0.0339235	0.279951	46.2649	0.336928	0.230295
NU-1025	0.0189924	0.290606	38.9116	0.303451	0.0155203	0.364727	46.9489	0.154148	0.228799
meptazinol	0.0336188	0.259024	38.9116	0.537143	-0.00859393	0.42331	47.7608	-0.0857726	0.225685
clofibrate	0.0327813	0.260138	38.9116	0.523762	-0.00730281	0.434535	47.8222	-0.0728864	0.225438
sulfamethoxazole	0.0068262	0.397849	43.5427	0.109065	0.0343207	0.279003	46.2649	0.340873	0.224969
atropine_methonitrate	0.0128515	0.330873	39.8448	0.205335	0.0245974	0.311913	46.2649	0.244302	0.224818
pralidoxime	0.025835	0.270088	38.9116	0.412777	0.0033723	0.466563	48.8976	0.0334936	0.223135
triflupromazine	0.105466	0.000490604	0.21696	1.68507	-0.12417	0.0433727	24.4719	-1.23929	0.222892
prochlorperazine	0.110352	0.000162266	0.0769588	1.76315	-0.132031	0.0256368	16.8636	-1.31775	0.222698
pargyline	0.00216451	0.465499	47.9795	0.0345833	0.0408714	0.266881	46.2649	0.405935	0.220259
ricinine	0.0226026	0.277519	38.9116	0.361132	0.00792461	0.425294	47.7608	0.0787072	0.219919
iohexol	-0.0144988	0.316208	39.6909	-0.230322	0.0671926	0.237274	46.2649	0.667357	0.218517
5152487	0.0415567	0.244104	38.9116	0.66397	-0.0230336	0.324402	46.2649	-0.229889	0.217041
Prestwick-920	0.0179404	0.295704	39.01	0.286643	0.0147705	0.370101	46.9489	0.1467	0.216671
fluvastatin	0.0185241	0.292794	38.9257	0.295968	0.0135227	0.379362	47.1334	0.134307	0.215138
lasalocid	0.0451498	0.233004	38.9116	0.721379	-0.029272	0.298879	46.2649	-0.292152	0.214614
alprostadil	0.0453171	0.232403	38.9116	0.724053	-0.02961	0.297767	46.2649	-0.295525	0.214264
atovaquone	0.0211194	0.282156	38.9116	0.337434	0.00894929	0.416413	47.713	0.0888843	0.213159
cinnarizine	0.0159195	0.307461	39.4689	0.254354	0.0171647	0.353468	46.9489	0.170479	0.212417
isometheptene	0.0317181	0.261512	38.9116	0.506775	-0.00830525	0.425795	47.7608	-0.0828913	0.211942
nabumetone	0.0417008	0.243722	38.9116	0.666273	-0.0244873	0.317558	46.2649	-0.244398	0.210938
procyclidine	0.0213545	0.281358	38.9116	0.34119	0.00809546	0.4238	47.7608	0.0804041	0.210797
chloroquine	-0.0104116	0.354487	41.2652	-0.165394	0.0576254	0.249724	46.2649	0.572335	0.203471
meteneprost	0.0424603	0.241627	38.9116	0.678408	-0.0278505	0.30384	46.2649	-0.277965	0.200222
lumicolchicine	0.00633147	0.404501	43.9777	0.101161	0.0300876	0.290696	46.2649	0.29883	0.199995
sulfadimidine	0.0093325	0.366681	41.8105	0.14911	0.0252434	0.30902	46.2649	0.250717	0.199913
vinpocetine	0.0325369	0.260457	38.9116	0.519857	-0.0121648	0.393959	47.2674	-0.121412	0.199222
iopanoic_acid	0.00129433	0.479006	48.8333	0.0206801	0.0379381	0.27157	46.2649	0.376801	0.19874
ribostamycin	0.0128096	0.331243	39.8527	0.204665	0.0192837	0.34005	46.5879	0.191526	0.198095
naringenin	-0.0133149	0.325953	39.7541	-0.211516	0.0610808	0.24591	46.2649	0.606655	0.197569
celastrol	0.398721	1.99033e-115	1.30267e-110	6.37054	-0.598727	5.77501e-93	3.77974e-88	-5.97566	0.197443
nicardipine	0.1038	0.000698956	0.300965	1.65846	-0.126832	0.0366407	21.9008	-1.26586	0.196299
CP-645525-01	0.0298908	0.263871	38.9116	0.477579	-0.00887806	0.420879	47.7608	-0.0886084	0.194485
pepstatin	0.0331133	0.259701	38.9116	0.529066	-0.0140979	0.37928	47.1334	-0.140705	0.19418
5182598	0.161782	2.52068e-12	2.63965e-09	2.58487	-0.220301	1.24651e-07	0.000362595	-2.19873	0.193069
acetohexamide	0.0244828	0.272823	38.9116	0.391174	-0.000658301	0.495584	49.8638	-0.00657024	0.192302
etanidazole	0.0414693	0.244333	38.9116	0.662575	-0.0284295	0.301762	46.2649	-0.283743	0.189416
bucladesine	0.0406467	0.246403	38.9116	0.64943	-0.0271182	0.306585	46.2649	-0.270656	0.189387
tiletamine	-0.00726606	0.392619	43.1637	-0.115426	0.0495808	0.257202	46.2649	0.492436	0.188505
estradiol	0.0310297	0.262393	38.9116	0.495776	-0.0119541	0.395613	47.2897	-0.119309	0.188233
simvastatin	0.0155403	0.309978	39.5865	0.248294	0.0126855	0.385793	47.1965	0.125992	0.187143
naftifine	0.126012	2.33843e-06	0.00148592	2.01336	-0.16468	0.00112137	1.28761	-1.6436	0.184877
7-aminocephalosporanic_acid	0.00628219	0.405171	44.0141	0.100373	0.0269731	0.30181	46.2649	0.267897	0.184135
etodolac	0.0188806	0.291117	38.9116	0.301665	0.00661	0.43694	47.8222	0.0656505	0.183658
levodopa	0.0180946	0.294915	39.01	0.289105	0.00786714	0.425797	47.7608	0.0781364	0.183621
pirinixic_acid	0.0116496	0.342015	40.5032	0.186131	0.017849	0.348998	46.9034	0.177277	0.181704
harmalol	-0.000324964	0.495597	49.7879	-0.00516226	0.0370495	0.273209	46.2649	0.367976	0.181407
roxithromycin	0.0319705	0.261188	38.9116	0.510807	-0.0152141	0.371234	46.9489	-0.151846	0.179481
benzylpenicillin	0.0268419	0.268319	38.9116	0.428865	-0.00711912	0.436155	47.8222	-0.0710531	0.178906
paracetamol	0.028167	0.266256	38.9116	0.450036	-0.00946727	0.415888	47.713	-0.094489	0.177774
methazolamide	0.0316981	0.261538	38.9116	0.506454	-0.0151985	0.371344	46.9489	-0.15169	0.177382
bicuculline	0.0219278	0.279515	38.9116	0.35035	-0.000107812	0.500769	50.1296	-0.00107603	0.174637
phenacetin	0.000153013	0.496891	49.8062	0.00244476	0.0348549	0.277771	46.2649	0.346179	0.174312
alverine	0.0226677	0.277336	38.9116	0.362173	-0.00143031	0.488323	49.6033	-0.0142753	0.173949
ampyrone	0.0191805	0.289762	38.9116	0.306456	0.00410703	0.459747	48.6136	0.040791	0.173624
methocarbamol	0.0602546	0.148802	36.7512	0.962715	-0.061824	0.249733	46.2649	-0.61704	0.172838
equilin	0.0640149	0.122041	31.3239	1.0228	-0.0682225	0.239518	46.2649	-0.680902	0.170947
PHA-00767505E	-0.0591459	0.15736	38.4299	-0.939569	0.128992	0.0306666	19.0249	1.28115	0.170791
verteporfin	0.076318	0.046644	14.1663	1.21937	-0.0882372	0.181951	46.2649	-0.88066	0.169354
3-aminobenzamide	0.0133795	0.326336	39.7541	0.213771	0.0118861	0.392088	47.2247	0.118053	0.165912
verapamil	0.0847428	0.0176884	5.87669	1.35397	-0.102435	0.122719	46.2649	-1.02236	0.165805
etofenamate	0.0202602	0.285291	38.9116	0.323706	-0.000314114	0.498826	50.0738	-0.00313505	0.160286
AG-013608	0.0143773	0.318348	39.6909	0.229712	0.00911373	0.415005	47.713	0.0905175	0.160115
meclofenoxate	0.00819423	0.380288	42.6234	0.130923	0.0187419	0.343363	46.5879	0.186144	0.158533
altizide	0.0341457	0.258301	38.9116	0.545562	-0.0230483	0.324329	46.2649	-0.230035	0.157763
orphenadrine	0.0250409	0.271638	38.9116	0.40009	-0.00855902	0.42361	47.7608	-0.0854242	0.157333
hymecromone	-0.0592682	0.15651	38.3654	-0.941512	0.126203	0.0370462	22.0425	1.25344	0.155966
proadifen	0.0664546	0.10492	27.6599	1.06178	-0.0755245	0.223234	46.2649	-0.753779	0.153998
tolfenamic_acid	0.00469746	0.427478	45.4564	0.0750534	0.0231855	0.318628	46.2649	0.230279	0.152666
levopropoxyphene	-0.0236886	0.271893	38.9116	-0.376308	0.0683385	0.235317	46.2649	0.678738	0.151215
clemizole	0.0218011	0.27991	38.9116	0.348327	-0.00545775	0.45103	48.3978	-0.0544716	0.146928
hydroquinine	0.0366721	0.254451	38.9116	0.585926	-0.0294484	0.298295	46.2649	-0.293913	0.146007
chloropyramine	0.0260658	0.269664	38.9116	0.416466	-0.012552	0.390946	47.2247	-0.125276	0.145595
2,6-dimethylpiperidine	-0.00614158	0.407876	44.1247	-0.0975628	0.0391363	0.269529	46.2649	0.388702	0.145569
ifenprodil	0.0122778	0.33605	40.1992	0.196168	0.00932569	0.413198	47.713	0.0926227	0.144396
etifenin	0.0132872	0.327114	39.7541	0.212295	0.0074922	0.429095	47.8222	0.0744125	0.143354
levcycloserine	0.0223682	0.278192	38.9116	0.357387	-0.00725886	0.434922	47.8222	-0.0724478	0.14247
hydroxyachillin	-0.0190864	0.287996	38.9116	-0.3032	0.059051	0.248223	46.2649	0.586494	0.141647
DL-thiorphan	0.0368617	0.25413	38.9116	0.588957	-0.0306848	0.294402	46.2649	-0.306252	0.141352
lymecycline	0.00130181	0.47889	48.8333	0.0207996	0.0261409	0.305183	46.2649	0.259631	0.140215
MG-132	0.358026	8.2287e-90	3.59045e-85	5.72035	-0.545148	1.27879e-74	5.57977e-70	-5.4409	0.139724
zomepirac	0.0131245	0.3285	39.7541	0.209697	0.00623489	0.440309	47.8303	0.0619249	0.135811
talampicillin	0.0152377	0.312061	39.6205	0.243459	0.00282034	0.47171	48.9859	0.0280116	0.135735
luteolin	0.0630543	0.128884	32.7591	1.00745	-0.0740149	0.227047	46.2649	-0.738713	0.134367
flavoxate	0.00865673	0.374645	42.2384	0.138313	0.0130101	0.383279	47.1334	0.129216	0.133765
(-)-isoprenaline	0.0836985	0.0202422	6.62427	1.33729	-0.107562	0.101075	45.3105	-1.07353	0.13188
syrosingopine	0.0219414	0.279473	38.9116	0.350567	-0.0093517	0.416862	47.713	-0.0933356	0.128616
gibberellic_acid	-0.065601	0.111367	29.0978	-1.04211	0.130706	0.0271562	17.3402	1.29817	0.128028
proscillaridin	0.0504976	0.209796	38.9116	0.806823	-0.0552437	0.257392	46.2649	-0.551365	0.127729
valproic_acid	0.0246721	0.272411	38.9116	0.394198	-0.0139044	0.380708	47.1334	-0.138774	0.127712
fluocinonide	0.0282035	0.266202	38.9116	0.45062	-0.0196678	0.342476	46.5879	-0.196297	0.127162
chrysin	0.0281738	0.266246	38.9116	0.450145	-0.0196722	0.34245	46.5879	-0.19634	0.126903
tolmetin	-0.00891204	0.371776	42.0618	-0.141573	0.0394446	0.269033	46.2649	0.391764	0.125095
carmustine	0.102852	0.000850452	0.360273	1.64332	-0.139613	0.0142364	10.6712	-1.39342	0.124948
dimenhydrinate	0.0140991	0.320499	39.6909	0.225267	0.00247444	0.474945	48.9889	0.0245761	0.124922
fursultiamine	-0.00965096	0.363046	41.6135	-0.153312	0.0404612	0.267477	46.2649	0.401861	0.124275
isotretinoin	0.119418	1.58763e-05	0.0088812	1.90799	-0.16639	0.000910945	1.12493	-1.66067	0.123658
napelline	-0.00516014	0.421784	45.1443	-0.081972	0.0329053	0.282515	46.2649	0.326816	0.122422
benzocaine	0.00765547	0.387052	42.8639	0.122315	0.0122838	0.388938	47.2247	0.122002	0.122159
isoetarine	0.00104186	0.482951	49.0444	0.0166462	0.0228291	0.320409	46.2649	0.226739	0.121693
pirenperone	0.0383824	0.251346	38.9116	0.613252	-0.0372328	0.278714	46.2649	-0.371605	0.120824
solasodine	0.016662	0.302825	39.3642	0.266217	-0.00281515	0.475359	48.9889	-0.0280969	0.11906
tranylcypromine	0.0206255	0.283915	38.9116	0.329543	-0.00941181	0.416355	47.713	-0.0939355	0.117804
meclofenamic_acid	0.0317412	0.261482	38.9116	0.507144	-0.0275495	0.304953	46.2649	-0.27496	0.116092
Prestwick-664	0.0370259	0.253847	38.9116	0.59158	-0.0364226	0.280266	46.2649	-0.363519	0.114031
raubasine	0.0152751	0.3118	39.6205	0.244056	-0.0016232	0.486511	49.5213	-0.0162005	0.113928
fluorocurarine	0.0334985	0.259187	38.9116	0.535221	-0.0310537	0.293304	46.2649	-0.309935	0.112643
furaltadone	0.0124135	0.334803	40.1334	0.198336	0.00244772	0.475195	48.9889	0.0243108	0.111323
harpagoside	-0.000622841	0.490916	49.4315	-0.00989422	0.0232604	0.318258	46.2649	0.231022	0.110564
oxytetracycline	-0.0286356	0.262661	38.9116	-0.454894	0.0677782	0.236288	46.2649	0.673173	0.109139
imipenem	0.0165144	0.303717	39.3678	0.263858	-0.00456791	0.459144	48.6136	-0.0455904	0.109134
tridihexethyl	0.0141179	0.320351	39.6909	0.225568	-0.000881862	0.49348	49.7879	-0.00880151	0.108383
mephenytoin	0.0189366	0.29086	38.9116	0.302558	-0.00870654	0.422345	47.7608	-0.0868964	0.107831
metamizole_sodium	-0.0188277	0.289221	38.9116	-0.299089	0.0517165	0.255272	46.2649	0.513649	0.10728
laudanosine	0.0340209	0.258474	38.9116	0.543568	-0.0332209	0.287413	46.2649	-0.331564	0.106002
rolitetracycline	0.00345324	0.445857	46.9909	0.055174	0.0156737	0.363646	46.9489	0.155672	0.105423
ramipril	0.0147221	0.315762	39.6909	0.235221	-0.00281229	0.475385	48.9889	-0.0280683	0.103577
cimetidine	0.0117599	0.340946	40.5032	0.187893	0.00192217	0.480123	49.3313	0.019091	0.103492
norfloxacin	0.0292871	0.264678	38.9116	0.467933	-0.0262231	0.310119	46.2649	-0.261722	0.103106
moxisylyte	0.00149404	0.475893	48.7056	0.023871	0.0180918	0.347444	46.8358	0.179688	0.10178
esculin	0.0098857	0.360415	41.533	0.157948	0.00355206	0.464892	48.8976	0.0352791	0.0966137
(-)-atenolol	0.0178971	0.295928	39.01	0.285951	-0.00943679	0.416145	47.713	-0.0941848	0.095883
SB-203580	0.012164	0.337108	40.1992	0.19435	-0.000315078	0.498817	50.0738	-0.00314467	0.0956025
ofloxacin	0.00545345	0.416666	44.7796	0.0871322	0.0104357	0.403879	47.6286	0.103647	0.0953896
clomifene	0.0282539	0.266129	38.9116	0.451425	-0.0262254	0.31011	46.2649	-0.261746	0.0948396
cicloheximide	0.157692	1.62004e-11	1.64391e-08	2.51951	-0.233786	6.51884e-09	2.75263e-05	-2.33333	0.0930919
gentamicin	0.0230111	0.276396	38.9116	0.367659	-0.0181972	0.351366	46.9489	-0.181619	0.09302
helveticoside	0.14946	5.45349e-10	4.82339e-07	2.388	-0.220844	1.11313e-07	0.000331156	-2.20415	0.0919215
riluzole	0.0192103	0.28963	38.9116	0.306931	-0.0124219	0.391954	47.2247	-0.123978	0.0914767
5707885	0.156938	2.26355e-11	2.26182e-08	2.50747	-0.233001	7.80403e-09	3.19233e-05	-2.32549	0.0909928
carbachol	0.0249208	0.271886	38.9116	0.398171	-0.0219863	0.329688	46.4513	-0.219436	0.0893674
suramin_sodium	0.0163913	0.304471	39.3827	0.261892	-0.00840668	0.42492	47.7608	-0.0839037	0.088994
fluphenazine	0.0835492	0.0206291	6.73402	1.3349	-0.11606	0.0684564	34.4652	-1.15835	0.0882795
retrorsine	0.0293376	0.26461	38.9116	0.46874	-0.0294392	0.298326	46.2649	-0.293821	0.0874597
sulfabenzamide	0.00253208	0.459845	47.6593	0.0404563	0.0129604	0.383663	47.1334	0.128723	0.0845894
cyclizine	0.0254319	0.270856	38.9116	0.406337	-0.023814	0.320657	46.2649	-0.237678	0.0843297
monensin	0.0391822	0.249718	38.9116	0.626031	-0.0458608	0.26665	46.2649	-0.457718	0.0841566
sulfametoxydiazine	0.00795519	0.383264	42.6965	0.127104	0.00410479	0.459768	48.6136	0.0407687	0.0839362
adrenosterone	0.0351878	0.256799	38.9116	0.562212	-0.0395914	0.274693	46.2649	-0.395146	0.0835333
2-aminobenzenesulfonamide	-0.00236766	0.46368	47.9051	-0.0376117	0.0205078	0.332872	46.4513	0.203683	0.0830357
fluorometholone	0.034661	0.257571	38.9116	0.553795	-0.0388632	0.275861	46.2649	-0.387878	0.0829586
repaglinide	-0.00560607	0.415401	44.6803	-0.0890559	0.025521	0.307811	46.2649	0.253474	0.0822091
doxycycline	0.0254063	0.270906	38.9116	0.405927	-0.0245353	0.317341	46.2649	-0.244877	0.080525
mecamylamine	-0.0132137	0.326837	39.7541	-0.209907	0.037161	0.272997	46.2649	0.369083	0.0795876
pridinol	0.0194501	0.288587	38.9116	0.310763	-0.0151938	0.371377	46.9489	-0.151643	0.0795602
cycloserine	0.00951847	0.364549	41.6711	0.152081	0.000562156	0.492918	49.7879	0.00558333	0.0788321
bromopride	0.050037	0.212119	38.9116	0.799464	-0.0644789	0.245896	46.2649	-0.643538	0.077963
bacampicillin	-0.00648538	0.40313	43.9382	-0.103024	0.0259937	0.305798	46.2649	0.25817	0.0775727
atropine	0.0182237	0.294266	38.9873	0.291168	-0.0139385	0.380455	47.1334	-0.139115	0.0760268
0297417-0002B	0.0438237	0.237497	38.9116	0.700192	-0.0555934	0.257034	46.2649	-0.554856	0.0726682
chloramphenicol	-0.0116116	0.341891	40.5032	-0.184458	0.0326907	0.283081	46.2649	0.324684	0.0701133
florfenicol	-0.00174473	0.473351	48.5974	-0.0277161	0.0164331	0.358387	46.9489	0.163214	0.0677488
sotalol	-0.021817	0.277275	38.9116	-0.346576	0.0485141	0.258192	46.2649	0.481842	0.0676329
chlorpromazine	0.112818	8.93158e-05	0.0447948	1.80254	-0.167557	0.000788481	1.00206	-1.67232	0.0651098
tetrahydroalstonine	0.00299625	0.452762	47.262	0.0478725	0.00823563	0.422579	47.7608	0.0817962	0.0648343
butirosin	0.0176414	0.297275	39.1276	0.281864	-0.0152686	0.370849	46.9489	-0.15239	0.0647371
midodrine	0.00487429	0.424923	45.2837	0.0778788	0.0049338	0.452136	48.4224	0.0490025	0.0634406
hydroflumethiazide	-0.0193343	0.286859	38.9116	-0.307137	0.0435942	0.263334	46.2649	0.432978	0.0629204
papaverine	0.0144899	0.317493	39.6909	0.231512	-0.0107701	0.4051	47.656	-0.107492	0.06201
bambuterol	0.00908486	0.36956	41.9198	0.145153	-0.00211987	0.481855	49.4332	-0.0211576	0.0619977
semustine	0.155722	3.86343e-11	3.80243e-08	2.48804	-0.237216	2.93686e-09	1.37298e-05	-2.36756	0.0602412
ipratropium_bromide	0.023196	0.275908	38.9116	0.370614	-0.0251264	0.314728	46.2649	-0.250776	0.0599187
acetylsalicylic_acid	0.00317519	0.450049	47.0915	0.0507314	0.00656917	0.437305	47.8223	0.065245	0.0579882
santonin	-0.00469054	0.428611	45.54	-0.0745121	0.0190752	0.341315	46.5879	0.189455	0.0574715
berberine	0.0455575	0.231525	38.9116	0.727893	-0.0615279	0.250129	46.2649	-0.614085	0.0569036
alclometasone	0.085011	0.0170748	5.70176	1.35826	-0.124726	0.0419046	24.1325	-1.24484	0.0567105
spiramycin	0.0063466	0.404295	43.9777	0.101403	0.00118416	0.48706	49.5386	0.0117611	0.0565818
ciprofibrate	0.0145583	0.316979	39.6909	0.232605	-0.0124645	0.391623	47.2247	-0.124403	0.0541008
doxepin	0.0143613	0.318469	39.6909	0.229458	-0.0122648	0.393177	47.2607	-0.12241	0.0535239
levocabastine	-0.0161995	0.304055	39.3678	-0.25734	0.0364533	0.274373	46.2649	0.362054	0.0523572
serotonin	-0.00668374	0.400424	43.716	-0.106175	0.0211713	0.329156	46.4513	0.210273	0.0520489
lisinopril	0.0187437	0.291752	38.9257	0.299476	-0.0197767	0.341842	46.5879	-0.197383	0.0510466
ethambutol	0.0109147	0.349387	41.0177	0.174389	-0.00753889	0.432462	47.8222	-0.0752426	0.0495731
piperlongumine	0.0873892	0.0123307	4.2476	1.39626	-0.129982	0.0296422	18.477	-1.2973	0.0494778
amiloride	0.0106413	0.352237	41.1677	0.170021	-0.00733532	0.434249	47.8222	-0.0732109	0.0484049
CP-863187	-0.00301952	0.453658	47.2734	-0.0479669	0.0145683	0.371574	46.9489	0.144692	0.0483627
nitrofurantoin	0.023815	0.274358	38.9116	0.380504	-0.0285515	0.301335	46.2649	-0.284961	0.0477715
deferoxamine	0.0205742	0.284104	38.9116	0.328724	-0.0236788	0.321293	46.2649	-0.236329	0.0461974
11-deoxy-16,16-dimethylprostaglandin_E2	0.0207522	0.283452	38.9116	0.331568	-0.0244008	0.317949	46.2649	-0.243535	0.0440165
ethaverine	0.0231369	0.276063	38.9116	0.369669	-0.0283648	0.301991	46.2649	-0.283097	0.043286
amantadine	-0.0040854	0.437557	46.2278	-0.0648992	0.015047	0.368102	46.9489	0.149447	0.0422737
carbamazepine	0.0298323	0.263948	38.9116	0.476645	-0.039476	0.274874	46.2649	-0.393994	0.0413255
azathioprine	0.0811197	0.0277374	8.87733	1.29609	-0.121645	0.0504555	27.6336	-1.21409	0.0409994
etomidate	0.00914973	0.368801	41.9125	0.146189	-0.00654676	0.441235	47.8303	-0.0653406	0.0404244
niridazole	0.000298325	0.494608	49.7267	0.00476648	0.00765999	0.427616	47.8222	0.076079	0.0404227
iocetamic_acid	0.0139607	0.321591	39.7134	0.223056	-0.014258	0.378106	47.1334	-0.142304	0.040376
troglitazone	0.0526654	0.19807	38.9116	0.841459	-0.0768603	0.21966	46.2649	-0.767111	0.0371738
ketorolac	0.00528409	0.419062	44.9805	0.0844264	-0.00135858	0.488997	49.6033	-0.0135594	0.0354335
bupivacaine	-0.0049269	0.425162	45.2837	-0.0782669	0.0149214	0.369007	46.9489	0.1482	0.0349664
scopolamine_N-oxide	-0.00858349	0.375786	42.2597	-0.136354	0.0204477	0.333214	46.4513	0.203086	0.033366
tobramycin	0.00890015	0.371737	42.0618	0.142202	-0.00761268	0.431815	47.8222	-0.0759791	0.0331113
skimmianine	0.0170316	0.300657	39.1602	0.272121	-0.0212173	0.333763	46.4783	-0.211762	0.0301798
sulfadoxine	-0.00997256	0.359373	41.533	-0.15842	0.0218616	0.325421	46.2649	0.21713	0.0293546
gliclazide	0.0308585	0.262613	38.9116	0.49304	-0.043754	0.269027	46.2649	-0.436691	0.0281744
pronetalol	0.00120548	0.480393	48.9366	0.0192604	0.00368473	0.46366	48.8279	0.0365967	0.0279286
rosiglitazone	0.00562952	0.414191	44.5869	0.0899454	-0.00356879	0.468355	48.9287	-0.0356187	0.0271633
etynodiol	-0.000121483	0.498795	49.8795	-0.00192984	0.00535933	0.448246	48.2131	0.0532289	0.0256495
tetramisole	0.0197002	0.287533	38.9116	0.314759	-0.026613	0.308555	46.2649	-0.265613	0.024573
naphazoline	0.0708247	0.0763186	21.5304	1.1316	-0.108714	0.0963589	43.9491	-1.08503	0.0232821
foliosidine	0.0111784	0.346692	40.9216	0.178603	-0.013395	0.38451	47.1719	-0.13369	0.0224562
methylprednisolone	0.0101321	0.3577	41.533	0.161885	-0.0118748	0.396239	47.2897	-0.118518	0.0216837
lysergol	0.0105092	0.353634	41.2206	0.167911	-0.0126911	0.389872	47.2247	-0.126665	0.0206229
triprolidine	0.0231536	0.276019	38.9116	0.369935	-0.0334739	0.286784	46.2649	-0.33409	0.0179229
SC-19220	-0.0184598	0.291031	38.9116	-0.293245	0.0330839	0.282051	46.2649	0.328589	0.0176722
metoprolol	4.15348e-05	0.498643	49.8795	0.000663621	0.00272673	0.472585	48.9859	0.0270818	0.0138727
khellin	0.0215299	0.280779	38.9116	0.343994	-0.031806	0.291153	46.2649	-0.317443	0.0132753
trimetazidine	0.0104143	0.354648	41.2652	0.166394	-0.0142019	0.378516	47.1334	-0.141744	0.012325
isocarboxazid	0.0139795	0.321441	39.7134	0.223357	-0.0201623	0.339622	46.5879	-0.201232	0.0110625
tiratricol	0.021793	0.279936	38.9116	0.348196	-0.0329041	0.288217	46.2649	-0.328402	0.00989691
tetracycline	0.0272916	0.26759	38.9116	0.43605	-0.0418648	0.271409	46.2649	-0.417836	0.0091072
quinidine	0.00869033	0.374241	42.2312	0.138849	-0.0124856	0.39146	47.2247	-0.124614	0.00711789
tetracaine	0.0315422	0.261737	38.9116	0.503964	-0.0491145	0.263351	46.2649	-0.490192	0.00688617
quercetin	0.0680148	0.094324	25.3668	1.0867	-0.10782	0.100012	44.9881	-1.07611	0.0052984
digitoxigenin	0.133874	1.85729e-07	0.000131416	2.13897	-0.213306	5.13113e-07	0.00124382	-2.12893	0.00502324
docosahexaenoic_acid_ethyl_ester	0.113501	7.53487e-05	0.0380816	1.81346	-0.181192	0.00012492	0.204401	-1.8084	0.00252815
ergocalciferol	-0.00949789	0.364821	41.6711	-0.15088	0.01488	0.369307	46.9489	0.147788	-0.00154599
5186223	-0.0151042	0.311638	39.6205	-0.239939	0.0237006	0.316116	46.2649	0.235394	-0.00227236
tiabendazole	-0.00797055	0.383471	42.6965	-0.126617	0.0118776	0.392156	47.2247	0.117969	-0.00432429
metformin	0.0125034	0.333984	40.0719	0.199773	-0.0209634	0.335145	46.5879	-0.209228	-0.00472728
AG-028671	-0.00465089	0.429193	45.5647	-0.0738822	0.00624554	0.440213	47.8303	0.0620307	-0.00592576
solanine	0.0255879	0.270554	38.9116	0.408829	-0.0421684	0.271007	46.2649	-0.420866	-0.00601848
zidovudine	0.0281233	0.26632	38.9116	0.449338	-0.0465114	0.265962	46.2649	-0.464211	-0.00743646
orlistat	-0.0590177	0.158249	38.5751	-0.937533	0.0925055	0.163452	46.2649	0.918765	-0.00938438
norethisterone	0.0168016	0.301995	39.2954	0.268448	-0.0288327	0.300362	46.2649	-0.287767	-0.00965985
Prestwick-1082	-0.0022264	0.465866	47.9795	-0.0353677	0.00157964	0.48334	49.4682	0.015689	-0.00983937
Prestwick-1080	-0.0147994	0.313904	39.6608	-0.235098	0.021234	0.328811	46.4513	0.210896	-0.0121008
ursodeoxycholic_acid	0.01545	0.310592	39.6205	0.246852	-0.027406	0.305491	46.2649	-0.273528	-0.013338
lobeline	0.00790379	0.38391	42.6965	0.126283	-0.0154422	0.369629	46.9489	-0.154123	-0.01392
menadione	0.0699739	0.0815999	22.6253	1.118	-0.114912	0.072527	35.8256	-1.14689	-0.014445
noretynodrel	0.0248457	0.272043	38.9116	0.396971	-0.042858	0.270122	46.2649	-0.427749	-0.0153891
bephenium_hydroxynaphthoate	0.0116869	0.341652	40.5032	0.186728	-0.0218403	0.330449	46.4513	-0.21798	-0.0156259
fisetin	-0.0397969	0.246626	38.9116	-0.632198	0.0604189	0.24669	46.2649	0.600081	-0.0160586
baclofen	-0.0202927	0.282786	38.9116	-0.322362	0.0291189	0.293907	46.2649	0.289209	-0.0165767
carbarsone	0.0196301	0.287825	38.9116	0.313639	-0.0347537	0.283777	46.2649	-0.346863	-0.016612
DL-PPMP	-0.031224	0.259331	38.9116	-0.496013	0.0465572	0.260097	46.2649	0.462406	-0.0168036
chlorpropamide	0.0021609	0.465555	47.9795	0.0345257	-0.00704599	0.436801	47.8222	-0.0703232	-0.0178987
neostigmine_bromide	0.0193622	0.288966	38.9116	0.309358	-0.0345982	0.284127	46.2649	-0.345311	-0.0179765
pyrithyldione	0.0337514	0.258844	38.9116	0.539262	-0.057838	0.254626	46.2649	-0.577258	-0.0189977
nortriptyline	0.0263995	0.269072	38.9116	0.421797	-0.0461595	0.266332	46.2649	-0.460699	-0.0194512
pentetrazol	-0.0134032	0.325189	39.7541	-0.212918	0.0166822	0.356696	46.9489	0.165688	-0.0236154
dexamethasone	-0.00861601	0.375385	42.251	-0.136871	0.00842767	0.420911	47.7608	0.0837036	-0.0265836
mexiletine	0.011691	0.341613	40.5032	0.186792	-0.0241573	0.319061	46.2649	-0.241104	-0.0271562
trimethobenzamide	-0.0153459	0.309889	39.5865	-0.24378	0.0188984	0.342397	46.5879	0.187699	-0.0280407
riboflavin	0.00329142	0.448293	47.04	0.0525885	-0.0112428	0.401275	47.3642	-0.11221	-0.0298105
pancuronium_bromide	0.00991404	0.360101	41.533	0.158401	-0.0219094	0.330088	46.4513	-0.218669	-0.0301338
nalidixic_acid	-0.0148684	0.313385	39.6349	-0.236193	0.0175723	0.35079	46.9489	0.174528	-0.0308324
diloxanide	0.0256638	0.270409	38.9116	0.410043	-0.0472886	0.265161	46.2649	-0.471969	-0.0309629
piroxicam	-0.00979006	0.361448	41.576	-0.155521	0.00940442	0.412529	47.713	0.0934047	-0.0310583
hecogenin	0.00409907	0.436234	46.1252	0.0654927	-0.013165	0.386249	47.2082	-0.131394	-0.0329508
ciclacillin	-0.0759794	0.0479107	14.4505	-1.20698	0.114622	0.0723758	35.8256	1.13842	-0.0342789
artemisinin	-0.00660562	0.401487	43.7955	-0.104934	0.00351572	0.465229	48.8976	0.0349181	-0.0350081
spectinomycin	-0.00630146	0.40566	44.0306	-0.100103	0.00268033	0.473019	48.9859	0.026621	-0.0367408
arachidonyltrifluoromethane	-0.0171781	0.298	39.1276	-0.272884	0.0199859	0.335881	46.5879	0.1985	-0.0371921
cyclopenthiazide	-0.0753673	0.050899	15.2464	-1.19726	0.113055	0.0781631	37.8946	1.12286	-0.0371999
etofylline	0.00416457	0.435267	46.0602	0.0665392	-0.0142772	0.377966	47.1334	-0.142495	-0.0379779
alpha-estradiol	0.00161672	0.473985	48.6243	0.025831	-0.010385	0.408251	47.6857	-0.103649	-0.0389088
STOCK1N-35696	0.14727	1.321e-09	1.10846e-06	2.353	-0.243684	6.19806e-10	3.2453e-06	-2.43211	-0.0395554
bezafibrate	0.0092292	0.367876	41.9104	0.147459	-0.0230925	0.324113	46.2649	-0.230477	-0.0415089
isoflupredone	-0.0072579	0.392727	43.1637	-0.115296	0.00279292	0.471966	48.9859	0.0277393	-0.0437785
ivermectin	0.135332	1.12699e-07	8.15043e-05	2.16226	-0.225684	3.97561e-08	0.000136949	-2.25246	-0.0451006
cortisone	0.0136265	0.324287	39.7541	0.217717	-0.0310889	0.293201	46.2649	-0.310285	-0.0462841
staurosporine	-0.0121462	0.336643	40.1992	-0.19295	0.00925007	0.413842	47.713	0.0918717	-0.0505394
triamterene	0.11252	9.61268e-05	0.047483	1.79779	-0.190578	2.96845e-05	0.0579956	-1.90208	-0.0521493
eldeline	-0.0226343	0.274755	38.9116	-0.359559	0.0247478	0.31123	46.2649	0.245795	-0.056882
trimethylcolchicinic_acid	0.011462	0.343856	40.6601	0.183134	-0.0299804	0.296579	46.2649	-0.299222	-0.058044
indometacin	-0.000988022	0.485184	49.0797	-0.0156953	-0.0103007	0.408945	47.6857	-0.102807	-0.0592514
morantel	0.0507865	0.208308	38.9116	0.811438	-0.0932169	0.162052	46.2649	-0.93036	-0.0594609
metixene	0.0920721	0.00608251	2.23652	1.47108	-0.159312	0.00209137	2.19008	-1.59002	-0.0594731
pempidine	-0.0239866	0.271157	38.9116	-0.381041	0.0263762	0.304211	46.2649	0.261969	-0.0595363
aztreonam	0.0143103	0.31886	39.6909	0.228642	-0.0352852	0.282611	46.2649	-0.352167	-0.0617627
GW-8510	-0.0278414	0.263812	38.9116	-0.442279	0.0320467	0.284834	46.2649	0.318288	-0.0619954
iproniazid	0.00863136	0.374951	42.2384	0.137907	-0.0265357	0.308862	46.2649	-0.264842	-0.0634674
thiamphenicol	-0.00833005	0.378931	42.5769	-0.132328	0.000479699	0.493695	49.7879	0.00476437	-0.0637818
L-methionine_sulfoximine	0.0157019	0.308894	39.5251	0.250876	-0.0379982	0.277332	46.2649	-0.379245	-0.0641847
exemestane	0.00311679	0.450933	47.1463	0.0497984	-0.0179811	0.352723	46.9489	-0.179462	-0.0648318
felbinac	-0.00182941	0.472032	48.5763	-0.0290613	-0.0102807	0.409111	47.6857	-0.102607	-0.0658344
glibenclamide	0.000981968	0.483888	49.0797	0.0156893	-0.0148568	0.373774	47.1334	-0.14828	-0.0662953
ondansetron	0.00752387	0.388735	42.9413	0.120212	-0.0262146	0.310154	46.2649	-0.261637	-0.0707125
azacitidine	0.0250371	0.271645	38.9116	0.40003	-0.0542609	0.258381	46.2649	-0.541556	-0.0707631
procainamide	-0.0167953	0.30029	39.1602	-0.266803	0.0125188	0.387093	47.2232	0.124337	-0.0712333
isocorydine	-0.00994176	0.359721	41.533	-0.157931	0.00153334	0.483776	49.4736	0.0152291	-0.071351
labetalol	-0.00778018	0.38591	42.816	-0.123593	-0.00196087	0.483344	49.4682	-0.0195706	-0.0715818
furosemide	-0.00248578	0.461856	47.8299	-0.0394881	-0.0103914	0.408199	47.6857	-0.103712	-0.0716002
BCB000038	-0.00739689	0.390896	43.1158	-0.117504	-0.00278203	0.475668	48.9889	-0.0277663	-0.0726353
penbutolol	0.00157886	0.474573	48.6465	0.0252262	-0.0171083	0.358336	46.9489	-0.170752	-0.0727626
15-delta_prostaglandin_J2	0.124602	3.57882e-06	0.0022308	1.99083	-0.214283	4.23112e-07	0.00106124	-2.13867	-0.0739241
flurbiprofen	0.0260721	0.269653	38.9116	0.416566	-0.056634	0.255942	46.2649	-0.565241	-0.0743376
alsterpaullone	-0.0336308	0.256393	38.9116	-0.534246	0.0384816	0.270621	46.2649	0.382199	-0.0760234
S-propranolol	0.00323361	0.449166	47.0708	0.0516649	-0.0208068	0.336006	46.5879	-0.207664	-0.0779995
etidronic_acid	-0.0138773	0.32119	39.7134	-0.220449	0.006244	0.440227	47.8303	0.0620154	-0.0792168
enalapril	0.00327908	0.44848	47.04	0.0523913	-0.0215766	0.331839	46.4513	-0.215347	-0.0814778
novobiocin	0.000753437	0.487466	49.2046	0.012038	-0.0183243	0.350573	46.9489	-0.182888	-0.085425
metrifonate	0.0164707	0.303983	39.3678	0.26316	-0.0435407	0.269283	46.2649	-0.434562	-0.0857009
sulpiride	-0.0169238	0.29951	39.1276	-0.268845	0.00967467	0.410242	47.713	0.0960888	-0.0863783
ganciclovir	-0.0081625	0.381036	42.6234	-0.129666	-0.00442759	0.460432	48.6445	-0.04419	-0.0869282
torasemide	0.0159139	0.307498	39.4689	0.254263	-0.0431965	0.269702	46.2649	-0.431126	-0.0884316
sulfamethizole	0.00257295	0.459219	47.6585	0.0411091	-0.0219164	0.330052	46.4513	-0.218739	-0.0888149
felodipine	0.118984	1.78881e-05	0.00992182	1.90106	-0.208572	1.27887e-06	0.00304372	-2.08167	-0.0903063
articaine	-0.0081417	0.381298	42.6234	-0.129336	-0.00514293	0.45389	48.4224	-0.0513295	-0.0903328
1,5-isoquinolinediol	0.0111127	0.347358	40.9439	0.177553	-0.0360271	0.281059	46.2649	-0.359572	-0.0910093
aminohippuric_acid	-0.0011604	0.482483	49.0444	-0.0184336	-0.0170335	0.358827	46.9489	-0.170005	-0.0942191
sulfinpyrazone	-0.00593199	0.410802	44.3314	-0.0942334	-0.00961398	0.414656	47.713	-0.0959533	-0.0950934
difenidol	-0.00531087	0.419615	44.9857	-0.0843665	-0.0106706	0.405911	47.6857	-0.106499	-0.0954327
trifluridine	0.0202854	0.285194	38.9116	0.324108	-0.0519217	0.260657	46.2649	-0.51821	-0.0970507
levamisole	0.0090451	0.370027	41.9363	0.144518	-0.0344708	0.284417	46.2649	-0.344039	-0.0997609
natamycin	0.0146487	0.316305	39.6909	0.234049	-0.0438664	0.268894	46.2649	-0.437813	-0.101882
denatonium_benzoate	-0.0215257	0.278243	38.9116	-0.341949	0.0138639	0.37679	47.1334	0.137697	-0.102126
iloprost	-0.0184432	0.291115	38.9116	-0.292982	0.00830661	0.421962	47.7608	0.0825012	-0.10524
nifedipine	0.00609493	0.407734	44.1247	0.0973814	-0.0314699	0.2921	46.2649	-0.314088	-0.108353
quipazine	0.0091177	0.369176	41.9125	0.145678	-0.0364305	0.280251	46.2649	-0.363598	-0.10896
phenelzine	-0.0189335	0.288715	38.9116	-0.30077	0.00826548	0.422319	47.7608	0.0820927	-0.109339
hyoscyamine	0.0353672	0.25653	38.9116	0.565077	-0.0789024	0.213835	46.2649	-0.787493	-0.111208
acetylsalicylsalicylic_acid	-0.0250131	0.268836	38.9116	-0.397349	0.0174133	0.351829	46.9489	0.172949	-0.1122
allantoin	0.00166895	0.473173	48.5974	0.0266656	-0.0254827	0.313197	46.2649	-0.254332	-0.113833
demeclocycline	0.0141436	0.32015	39.6909	0.225979	-0.0460201	0.26648	46.2649	-0.459308	-0.116664
flumetasone	0.00153169	0.475307	48.6837	0.0244725	-0.0258462	0.311668	46.2649	-0.257961	-0.116744
ethoxyquin	0.023863	0.274244	38.9116	0.381269	-0.0620073	0.249484	46.2649	-0.61887	-0.1188
PF-00539745-00	0.0130423	0.329209	39.7541	0.208383	-0.0449124	0.26769	46.2649	-0.448252	-0.119934
copper_sulfate	-0.0219177	0.276949	38.9116	-0.348176	0.0108871	0.40016	47.3531	0.108131	-0.120022
galantamine	-0.0158254	0.306548	39.4689	-0.251396	0.000993304	0.488857	49.6033	0.00986549	-0.120765
delsoline	-0.0182271	0.292219	38.9257	-0.289548	0.00443361	0.456733	48.5404	0.0440346	-0.122757
5248896	0.0121558	0.337184	40.1992	0.194219	-0.0446825	0.267949	46.2649	-0.445958	-0.12587
fenofibrate	-0.000561796	0.491875	49.49	-0.00892449	-0.0254417	0.313371	46.2649	-0.253923	-0.131424
dinoprost	0.0142705	0.319166	39.6909	0.228007	-0.0492818	0.263188	46.2649	-0.491861	-0.131927
thioperamide	0.00811591	0.381259	42.6234	0.129672	-0.0394682	0.274886	46.2649	-0.393917	-0.132122
6-benzylaminopurine	-0.014026	0.31997	39.6909	-0.222812	-0.00416949	0.462806	48.8165	-0.041614	-0.132213
protoveratrine_A	0.00814269	0.380926	42.6234	0.1301	-0.0395708	0.274725	46.2649	-0.39494	-0.13242
isosorbide	-0.0110633	0.347507	40.9439	-0.175748	-0.00919092	0.418221	47.713	-0.0917309	-0.13374
isoxicam	-0.0130025	0.328706	39.7541	-0.206553	-0.00621339	0.444216	47.9373	-0.0620133	-0.134283
kinetin	0.0026206	0.45849	47.6474	0.0418704	-0.0312271	0.292798	46.2649	-0.311665	-0.134897
F0447-0125	0.131975	3.5112e-07	0.000243183	2.10863	-0.239339	1.7758e-09	8.94047e-06	-2.38874	-0.140057
corticosterone	0.00972139	0.362252	41.6135	0.155323	-0.0440166	0.268717	46.2649	-0.439312	-0.141994
brinzolamide	-0.0189491	0.288641	38.9116	-0.301018	0.00124258	0.486511	49.5213	0.0123413	-0.144338
scopolamine	-0.0109791	0.34839	40.9742	-0.17441	-0.0117746	0.397031	47.2897	-0.117518	-0.145964
apigenin	0.0225651	0.277625	38.9116	0.360532	-0.0655088	0.244261	46.2649	-0.653817	-0.146642
sitosterol	0.00499749	0.423152	45.2168	0.0798471	-0.0375709	0.278094	46.2649	-0.37498	-0.147566
brompheniramine	0.0841846	0.0190207	6.28741	1.34505	-0.164984	0.00108104	1.27484	-1.64664	-0.150792
calcium_folinate	0.0196759	0.287634	38.9116	0.314371	-0.0617623	0.249816	46.2649	-0.616425	-0.151027
dapsone	0.0223268	0.278313	38.9116	0.356725	-0.0662436	0.243041	46.2649	-0.661151	-0.152213
N-acetyl-L-leucine	0.0215804	0.280615	38.9116	0.344799	-0.0652012	0.244759	46.2649	-0.650747	-0.152974
androsterone	-0.0778867	0.0393179	12.0532	-1.23728	0.0930874	0.161086	46.2649	0.924543	-0.156368
ajmaline	-0.00329283	0.449492	47.0708	-0.0523087	-0.0262012	0.310208	46.2649	-0.261504	-0.156906
nipecotic_acid	0.0142448	0.319365	39.6909	0.227595	-0.0544883	0.258155	46.2649	-0.543826	-0.158116
pioglitazone	-0.0313	0.259238	38.9116	-0.49722	0.0173112	0.352499	46.9489	0.171935	-0.162642
cytisine	-0.0302423	0.260542	38.9116	-0.480417	0.0151067	0.367673	46.9489	0.15004	-0.165189
oxantel	-0.0156524	0.307734	39.4689	-0.248648	-0.00934508	0.416918	47.713	-0.0932695	-0.170958
vigabatrin	-0.000984291	0.485243	49.0797	-0.0156361	-0.0328968	0.288235	46.2649	-0.32833	-0.171983
amphotericin_B	0.0870214	0.0129862	4.46166	1.39038	-0.173905	0.000346599	0.477577	-1.73568	-0.172648
metronidazole	-0.0190431	0.288198	38.9116	-0.302511	-0.00486503	0.456425	48.5404	-0.0485559	-0.175533
lithocholic_acid	-0.0261287	0.266646	38.9116	-0.415071	0.00603989	0.442068	47.8633	0.0599882	-0.177541
naproxen	-0.00382824	0.441404	46.5591	-0.060814	-0.0295747	0.297882	46.2649	-0.295174	-0.177994
metaraminol	-0.0224896	0.27518	38.9116	-0.357261	-0.000657577	0.495591	49.8638	-0.00656301	-0.181912
niflumic_acid	0.0379309	0.252213	38.9116	0.606039	-0.0972166	0.145176	46.2649	-0.970279	-0.18212
imatinib	-0.00580522	0.412584	44.487	-0.0922196	-0.0272766	0.30598	46.2649	-0.272237	-0.182228
clenbuterol	0.0130827	0.32886	39.7541	0.209028	-0.057549	0.254947	46.2649	-0.574373	-0.182673
canrenoic_acid	-0.0286473	0.262645	38.9116	-0.45508	0.00881327	0.417581	47.713	0.0875334	-0.183773
rolipram	-0.01755	0.295869	39.01	-0.278792	-0.0089427	0.420329	47.7608	-0.0892535	-0.184023
lactobionic_acid	-0.0779457	0.0390698	12.0052	-1.23822	0.0875694	0.18263	46.2649	0.869739	-0.184238
doxorubicin	-0.0519778	0.202256	38.9116	-0.8257	0.0452409	0.261471	46.2649	0.449332	-0.188184
PHA-00745360	0.00612713	0.407292	44.1247	0.097896	-0.0477849	0.264661	46.2649	-0.476922	-0.189513
heptaminol	-0.0201337	0.283427	38.9116	-0.319837	-0.00599155	0.446209	48.073	-0.0597993	-0.189818
ioxaglic_acid	-0.00957548	0.363919	41.6711	-0.152112	-0.0233009	0.3231	46.2649	-0.232557	-0.192335
moxonidine	-0.0144188	0.316832	39.6909	-0.229052	-0.0161286	0.364886	46.9489	-0.160973	-0.195013
colistin	0.0224474	0.277962	38.9116	0.358652	-0.0751392	0.22423	46.2649	-0.749934	-0.195641
bumetanide	-0.0142389	0.318255	39.6909	-0.226194	-0.0167593	0.360639	46.9489	-0.167268	-0.196731
spaglumic_acid	0.0818285	0.0255013	8.22199	1.30741	-0.170827	0.000520318	0.687976	-1.70496	-0.198775
strophanthidin	0.0129142	0.330324	39.8448	0.206335	-0.0607113	0.251193	46.2649	-0.605935	-0.1998
cefamandole	-0.0444287	0.234594	38.9116	-0.705778	0.0307051	0.288759	46.2649	0.304963	-0.200407
tremorine	-0.0181301	0.292724	38.9257	-0.288008	-0.0115739	0.398625	47.3503	-0.115514	-0.201761
cinchonine	0.000915325	0.484931	49.0797	0.0146246	-0.042841	0.270144	46.2649	-0.427579	-0.206477
yohimbine	-0.024114	0.270851	38.9116	-0.383066	-0.00363358	0.467755	48.905	-0.0362653	-0.209665
isradipine	0.112461	9.75284e-05	0.0479942	1.79685	-0.222191	8.3898e-08	0.00026786	-2.2176	-0.210376
triflusal	0.00135953	0.477989	48.8333	0.0217219	-0.0446731	0.267959	46.2649	-0.445864	-0.212071
phenindione	0.00797074	0.38307	42.6965	0.127352	-0.0553442	0.25729	46.2649	-0.552369	-0.212508
monocrotaline	-0.0211144	0.279676	38.9116	-0.335416	-0.00908072	0.419155	47.7523	-0.090631	-0.213023
prilocaine	-0.0143427	0.317431	39.6909	-0.227843	-0.0200164	0.340457	46.5879	-0.199775	-0.213809
metampicillin	-0.0271102	0.264955	38.9116	-0.430662	-5.18716e-05	0.501296	50.1296	-0.000517709	-0.21559
pipenzolate_bromide	-0.0189586	0.288596	38.9116	-0.301169	-0.0132416	0.385669	47.1965	-0.132159	-0.216664
benzathine_benzylpenicillin	-0.00683191	0.398418	43.5427	-0.108529	-0.0331885	0.287494	46.2649	-0.331241	-0.219885
metacycline	-0.030046	0.26079	38.9116	-0.477299	0.00136025	0.485404	49.5213	0.01351	-0.231895
flutamide	-0.007231	0.393083	43.1666	-0.114869	-0.0359001	0.281318	46.2649	-0.358304	-0.236587
terguride	8.65827e-05	0.497935	49.8697	0.00138337	-0.0477947	0.264651	46.2649	-0.477019	-0.237818
canavanine	-0.0178648	0.294135	38.9873	-0.283794	-0.0199447	0.34087	46.5879	-0.19906	-0.241427
colecalciferol	0.013392	0.326231	39.7541	0.21397	-0.0703603	0.235303	46.2649	-0.702238	-0.244134
rifampicin	-0.023629	0.272044	38.9116	-0.375361	-0.0118006	0.396825	47.2897	-0.117777	-0.246569
tiaprofenic_acid	-0.00300011	0.453955	47.2734	-0.0476586	-0.0451847	0.267386	46.2649	-0.450971	-0.249315
atropine_oxide	-0.0398212	0.246576	38.9116	-0.632585	0.0131168	0.382458	47.1334	0.130276	-0.251154
flumequine	0.035975	0.255589	38.9116	0.574789	-0.10826	0.098207	44.482	-1.0805	-0.252857
timolol	-0.0107098	0.351252	41.1677	-0.170132	-0.0340031	0.285506	46.2649	-0.339371	-0.254752
hydralazine	-0.0321338	0.258229	38.9116	-0.510466	-0.000139177	0.500474	50.1296	-0.00138907	-0.255928
betazole	-0.0258037	0.267252	38.9116	-0.409907	-0.010238	0.409463	47.6857	-0.102181	-0.256044
4,5-dianilinophthalimide	0.00726656	0.392059	43.1637	0.116101	-0.0629842	0.24812	46.2649	-0.62862	-0.25626
8-azaguanine	0.0318779	0.261307	38.9116	0.509327	-0.10273	0.121454	46.2649	-1.02531	-0.25799
carbimazole	0.0199097	0.286675	38.9116	0.318106	-0.0837606	0.198259	46.2649	-0.835981	-0.258937
ritodrine	-0.0326166	0.257643	38.9116	-0.518136	-9.04956e-05	0.500932	50.1296	-0.0009032	-0.259519
mephentermine	-0.0147608	0.314196	39.6608	-0.234485	-0.0292649	0.298902	46.2649	-0.292081	-0.263283
propantheline_bromide	-0.0283936	0.263003	38.9116	-0.45105	-0.00783961	0.429833	47.8222	-0.078244	-0.264647
flunisolide	0.00913337	0.368992	41.9125	0.145928	-0.0678902	0.240134	46.2649	-0.677585	-0.265829
methanthelinium_bromide	-0.0186898	0.28989	38.9116	-0.296899	-0.0241786	0.318964	46.2649	-0.241317	-0.269108
acebutolol	-0.0270268	0.265091	38.9116	-0.429338	-0.0115003	0.399212	47.3531	-0.11478	-0.272059
scopoletin	-0.0269407	0.265233	38.9116	-0.42797	-0.0121023	0.394448	47.2674	-0.120788	-0.274379
benzonatate	0.00379148	0.440796	46.5324	0.0605782	-0.0612838	0.250452	46.2649	-0.611649	-0.275535
azlocillin	-0.00114342	0.482749	49.0444	-0.0181639	-0.0537927	0.258844	46.2649	-0.536883	-0.277523
pentoxifylline	-0.00507368	0.423033	45.2168	-0.0805985	-0.0478312	0.264614	46.2649	-0.477384	-0.278991
propylthiouracil	-0.016762	0.300494	39.1602	-0.266275	-0.0293745	0.298539	46.2649	-0.293175	-0.279725
dicycloverine	0.0575141	0.167736	38.9116	0.918929	-0.148341	0.00653099	5.7764	-1.48054	-0.280803
cefalonium	-0.0221519	0.276208	38.9116	-0.351897	-0.0213432	0.333085	46.4513	-0.213018	-0.282458
mefexamide	-0.0277491	0.263951	38.9116	-0.440812	-0.0130807	0.38689	47.2232	-0.130553	-0.285682
bupropion	-0.0148873	0.313243	39.6349	-0.236494	-0.034529	0.284285	46.2649	-0.34462	-0.290557
iopamidol	-0.0257614	0.267333	38.9116	-0.409236	-0.0175627	0.355388	46.9489	-0.175286	-0.292261
velnacrine	-0.0205271	0.281864	38.9116	-0.326087	-0.0259001	0.311444	46.2649	-0.258498	-0.292292
cloxacillin	-0.0332572	0.256858	38.9116	-0.528312	-0.00635138	0.44298	47.9053	-0.0633906	-0.295851
topiramate	-0.0215406	0.278192	38.9116	-0.342186	-0.0250039	0.315262	46.2649	-0.249554	-0.29587
diphenhydramine	-0.00456941	0.430389	45.6547	-0.072588	-0.054258	0.258384	46.2649	-0.541528	-0.307058
mepenzolate_bromide	-0.0266639	0.265699	38.9116	-0.423573	-0.0193871	0.344126	46.5879	-0.193495	-0.308534
diflorasone	-0.0278215	0.263842	38.9116	-0.441962	-0.0176509	0.354822	46.9489	-0.176167	-0.309064
trimethoprim	-0.0400554	0.246085	38.9116	-0.636305	0.00130107	0.48596	49.5213	0.0129222	-0.311692
mephenesin	-0.0169371	0.29943	39.1276	-0.269056	-0.035691	0.281751	46.2649	-0.356218	-0.312637
halofantrine	-0.0146473	0.315061	39.6909	-0.232682	-0.039471	0.274882	46.2649	-0.393944	-0.313313
iodixanol	-0.0332939	0.256813	38.9116	-0.528895	-0.00992751	0.412037	47.713	-0.0990825	-0.313989
chlorphenamine	-0.0175852	0.295672	39.01	-0.279351	-0.0349983	0.283235	46.2649	-0.349303	-0.314327
tacrolimus	-0.0440643	0.235737	38.9116	-0.699988	0.00662724	0.436785	47.8222	0.0658217	-0.317083
bethanechol	-0.00758455	0.388442	42.9413	-0.120485	-0.051545	0.261017	46.2649	-0.514449	-0.317467
buspirone	-0.0203499	0.282558	38.9116	-0.323271	-0.0320074	0.290597	46.2649	-0.319453	-0.321362
tyrphostin_AG-825	-0.0103014	0.3557	41.3509	-0.163643	-0.0481975	0.26425	46.2649	-0.48104	-0.322342
pregnenolone	0.0341732	0.258263	38.9116	0.546	-0.119955	0.0555697	29.3309	-1.19722	-0.325611
ramifenazone	-0.0202252	0.283056	38.9116	-0.32129	-0.0331338	0.287632	46.2649	-0.330695	-0.325993
meglumine	-0.0135895	0.323597	39.7541	-0.215877	-0.0439275	0.268821	46.2649	-0.438423	-0.32715
sulfadimethoxine	-0.0447303	0.233621	38.9116	-0.710568	0.00491257	0.45233	48.4224	0.0487916	-0.330888
nimesulide	-0.0268568	0.265373	38.9116	-0.426636	-0.0246806	0.31669	46.2649	-0.246327	-0.336482
theobromine	-0.00342613	0.447469	47.04	-0.0544262	-0.062099	0.249359	46.2649	-0.619785	-0.337106
etamsylate	-0.0127842	0.330674	39.8448	-0.203085	-0.0473604	0.265089	46.2649	-0.472685	-0.337885
Gly-His-Lys	-0.0330689	0.25709	38.9116	-0.525321	-0.0154541	0.369546	46.9489	-0.154242	-0.339781
lidocaine	0.00614213	0.407086	44.1247	0.0981356	-0.0781902	0.215916	46.2649	-0.780385	-0.341125
diclofenac	0.0125755	0.333332	40.0304	0.200925	-0.0891999	0.178231	46.2649	-0.890269	-0.344672
aconitine	-0.0488308	0.217789	38.9116	-0.775707	0.00740903	0.429829	47.8222	0.0735865	-0.35106
trioxysalen	0.00604162	0.408467	44.1522	0.0965298	-0.0800872	0.210256	46.2649	-0.799318	-0.351394
Prestwick-689	-0.00269468	0.458638	47.6474	-0.0428067	-0.0668916	0.241926	46.2649	-0.667618	-0.355212
daunorubicin	-0.018653	0.29007	38.9116	-0.296314	-0.0418535	0.271424	46.2649	-0.417723	-0.357018
tomatidine	-0.0285235	0.262818	38.9116	-0.453114	-0.027279	0.305971	46.2649	-0.272261	-0.362687
karakoline	-0.0512524	0.206094	38.9116	-0.814176	0.00805629	0.424142	47.7608	0.080015	-0.36708
trihexyphenidyl	-0.00338056	0.44816	47.04	-0.0537022	-0.0691788	0.237686	46.2649	-0.690445	-0.372074
meropenem	-0.0077505	0.386293	42.816	-0.123122	-0.0622783	0.249112	46.2649	-0.621575	-0.372348
chlorzoxazone	-0.0094326	0.365583	41.7218	-0.149843	-0.0596185	0.252552	46.2649	-0.595028	-0.372436
Prestwick-967	-0.0423054	0.240758	38.9116	-0.672048	-0.00764145	0.431564	47.8222	-0.0762662	-0.374157
arcaine	-0.0242608	0.270505	38.9116	-0.385398	-0.0367651	0.279598	46.2649	-0.366938	-0.376168
ellipticine	-0.00980691	0.361255	41.576	-0.155789	-0.0614213	0.25027	46.2649	-0.613021	-0.384405
trapidil	-0.0100425	0.358585	41.533	-0.159532	-0.0612377	0.250512	46.2649	-0.611189	-0.38536
Prestwick-864	-0.0241346	0.270802	38.9116	-0.383394	-0.0391013	0.275472	46.2649	-0.390255	-0.386824
H-7	-0.0624318	0.134047	33.6789	-0.991767	0.021667	0.32646	46.2649	0.215197	-0.388285
chlorcyclizine	0.0462086	0.229064	38.9116	0.738296	-0.152564	0.0043038	4.053	-1.52268	-0.392192
oxprenolol	-0.010893	0.349299	41.0177	-0.173043	-0.0618859	0.249649	46.2649	-0.617658	-0.39535
pilocarpine	-0.00308102	0.452719	47.262	-0.0489439	-0.0759439	0.222132	46.2649	-0.757966	-0.403455
theophylline	-0.0303505	0.260406	38.9116	-0.482137	-0.03279	0.288511	46.2649	-0.327264	-0.404701
flunixin	-0.00114706	0.482692	49.0444	-0.0182218	-0.0798201	0.211075	46.2649	-0.796652	-0.407437
stachydrine	-0.0304331	0.260303	38.9116	-0.483449	-0.034396	0.284589	46.2649	-0.343293	-0.413371
Prestwick-692	-0.0259009	0.267068	38.9116	-0.411452	-0.0420133	0.271211	46.2649	-0.419318	-0.415385
memantine	-0.0609082	0.144952	36.0043	-0.967565	0.013357	0.380621	47.1334	0.132662	-0.417452
amitriptyline	0.0512413	0.205918	38.9116	0.818705	-0.165842	0.00097419	1.19179	-1.6552	-0.418248
nadolol	-0.0266084	0.265795	38.9116	-0.42269	-0.0420835	0.271118	46.2649	-0.420019	-0.421355
viomycin	-0.0443005	0.235	38.9116	-0.703741	-0.0140794	0.379416	47.1334	-0.140521	-0.422131
cefsulodin	-0.0190327	0.288247	38.9116	-0.302347	-0.0545536	0.258089	46.2649	-0.544477	-0.423412
hydrocortisone	-0.0225236	0.27508	38.9116	-0.357801	-0.0494396	0.263036	46.2649	-0.493436	-0.425619
trimipramine	0.033227	0.25955	38.9116	0.530883	-0.139873	0.0139318	10.6027	-1.39602	-0.432567
citiolone	-0.0125317	0.332999	40.0271	-0.199074	-0.0673877	0.241047	46.2649	-0.672569	-0.435822
atracurium_besilate	-0.0303241	0.26044	38.9116	-0.481717	-0.0406179	0.273146	46.2649	-0.405391	-0.443554
benzbromarone	-0.0290954	0.26203	38.9116	-0.462198	-0.0435897	0.269224	46.2649	-0.435051	-0.448625
trimethadione	-0.0269934	0.265146	38.9116	-0.428807	-0.0472073	0.265244	46.2649	-0.471157	-0.449982
PF-00539758-00	0.00230888	0.463274	47.9009	0.0368901	-0.0950945	0.1542	46.2649	-0.9491	-0.456105
aminophenazone	-0.0459344	0.229481	38.9116	-0.729696	-0.0182946	0.350758	46.9489	-0.182591	-0.456144
selegiline	-0.0298333	0.261061	38.9116	-0.473921	-0.0439918	0.268746	46.2649	-0.439064	-0.456493
gallamine_triethiodide	-0.0291926	0.2619	38.9116	-0.463742	-0.0458345	0.266679	46.2649	-0.457455	-0.460599
kawain	-0.0289282	0.262257	38.9116	-0.459542	-0.0463038	0.26618	46.2649	-0.462139	-0.46084
mercaptopurine	-0.0334177	0.256659	38.9116	-0.530861	-0.0398425	0.274304	46.2649	-0.397651	-0.464256
0175029-0000	-0.0283792	0.263023	38.9116	-0.450821	-0.0492619	0.263208	46.2649	-0.491663	-0.471242
15(S)-15-methylprostaglandin_E2	0.0262025	0.269419	38.9116	0.41865	-0.137406	0.0170368	12.3101	-1.3714	-0.476374
terazosin	-0.0344995	0.25528	38.9116	-0.548046	-0.0410627	0.272509	46.2649	-0.409831	-0.478938
atractyloside	-0.0250861	0.268683	38.9116	-0.398508	-0.0564875	0.256098	46.2649	-0.563779	-0.481144
palmatine	0.0203882	0.284801	38.9116	0.325752	-0.12914	0.0314134	19.3963	-1.28889	-0.481569
decitabine	-0.0548013	0.185952	38.9116	-0.870553	-0.00930291	0.417274	47.713	-0.0928486	-0.481701
Chicago_Sky_Blue_6B	-0.0313514	0.259176	38.9116	-0.498036	-0.0476078	0.264839	46.2649	-0.475154	-0.486595
pramocaine	-0.0431865	0.238342	38.9116	-0.686045	-0.0294797	0.298193	46.2649	-0.294225	-0.490135
mefenamic_acid	-0.000838179	0.487535	49.2046	-0.013315	-0.0969455	0.146336	46.2649	-0.967574	-0.490444
Prestwick-665	-0.0403443	0.245464	38.9116	-0.640894	-0.0345579	0.284219	46.2649	-0.344908	-0.492901
adiphenine	-0.0519347	0.202488	38.9116	-0.825015	-0.0168523	0.360022	46.9489	-0.168196	-0.496606
ioversol	-0.0184586	0.291037	38.9116	-0.293226	-0.0702183	0.235597	46.2649	-0.70082	-0.497023
yohimbic_acid	-0.0150052	0.312366	39.6208	-0.238368	-0.0771968	0.218731	46.2649	-0.77047	-0.504419
salbutamol	-0.0569337	0.172361	38.9116	-0.904428	-0.0107573	0.405203	47.656	-0.107364	-0.505896
tolazamide	-0.0134283	0.324972	39.7541	-0.213318	-0.0803117	0.209561	46.2649	-0.801559	-0.507438
cyclopentolate	-0.0356407	0.253728	38.9116	-0.566174	-0.0456429	0.266885	46.2649	-0.455543	-0.510859
prednisone	-0.0396711	0.246884	38.9116	-0.6302	-0.0394055	0.274985	46.2649	-0.393291	-0.511745
tenoxicam	0.0121988	0.336783	40.1992	0.194907	-0.122138	0.0490179	27.0736	-1.21901	-0.512054
phenyl_biguanide	-0.178103	2.20182e-16	3.23841e-13	-2.82928	0.181471	9.71038e-05	0.167249	1.80237	-0.513454
urapidil	-0.0326742	0.257573	38.9116	-0.51905	-0.0510119	0.261527	46.2649	-0.50913	-0.51409
mimosine	-0.014073	0.319589	39.6909	-0.223558	-0.0806752	0.208425	46.2649	-0.805187	-0.514373
chlormezanone	-0.0330218	0.257148	38.9116	-0.524573	-0.0509861	0.261551	46.2649	-0.508872	-0.516722
pentetic_acid	-0.0638289	0.124006	31.7039	-1.01396	-0.0024181	0.479065	49.3	-0.0241341	-0.519048
quinpirole	-0.0427489	0.239566	38.9116	-0.679093	-0.0374045	0.278397	46.2649	-0.373319	-0.526206
W-13	-0.0444369	0.234568	38.9116	-0.705909	-0.0354719	0.282212	46.2649	-0.35403	-0.529969
gabapentin	-0.0665047	0.105019	27.6599	-1.05647	-0.00119667	0.490518	49.6973	-0.0119435	-0.534206
beclometasone	0.0295722	0.264294	38.9116	0.472488	-0.155436	0.00319223	3.1898	-1.55134	-0.539426
0225151-0000	-0.00808563	0.382008	42.6662	-0.128445	-0.0970849	0.14574	46.2649	-0.968965	-0.548705
PNU-0230031	-0.0680517	0.0943877	25.3668	-1.08104	-0.00178957	0.48495	49.5213	-0.017861	-0.549453
clindamycin	-0.0888237	0.00959301	3.36655	-1.41102	0.0312163	0.287219	46.2649	0.31004	-0.55049
methoxsalen	-0.0184032	0.291317	38.9116	-0.292346	-0.0812692	0.206541	46.2649	-0.811116	-0.551731
guaifenesin	-0.0442392	0.235193	38.9116	-0.702767	-0.0414454	0.271977	46.2649	-0.41365	-0.558209
ozagrel	-0.0136963	0.322695	39.7541	-0.217575	-0.0902647	0.17404	46.2649	-0.900895	-0.559235
nomifensine	-0.0700163	0.081467	22.6253	-1.11225	-0.00230739	0.4801	49.3313	-0.0230292	-0.567641
camptothecin	-0.0645389	0.11892	30.5828	-1.02524	-0.0135118	0.383633	47.1334	-0.134856	-0.580048
tretinoin	-0.0104946	0.353579	41.2206	-0.166714	-0.099915	0.133572	46.2649	-0.997211	-0.581963
hexylcaine	-0.0519164	0.202587	38.9116	-0.824724	-0.0346198	0.284079	46.2649	-0.345526	-0.585125
thiamazole	-0.0804598	0.0294533	9.35787	-1.27815	0.0100058	0.407459	47.6857	0.0993778	-0.589388
nicotinic_acid	-0.046641	0.226858	38.9116	-0.740921	-0.0443353	0.268346	46.2649	-0.442493	-0.591707
tetroquinone	-0.0291999	0.26189	38.9116	-0.463858	-0.0731535	0.229116	46.2649	-0.730116	-0.596987
pinacidil	-0.0795475	0.0327263	10.2978	-1.26366	0.00640913	0.438742	47.8303	0.0636555	-0.600003
5109870	0.200194	1.65069e-21	3.7908e-18	3.19859	-0.441001	6.91862e-45	1.81129e-40	-4.40146	-0.601436
heliotrine	-0.0263362	0.266272	38.9116	-0.418367	-0.0787345	0.21433	46.2649	-0.785817	-0.602092
idoxuridine	-0.00682555	0.398504	43.5427	-0.108428	-0.110384	0.0896673	42.0697	-1.1017	-0.605063
todralazine	-0.0741803	0.0570083	16.8072	-1.1784	-0.00340677	0.469857	48.9705	-0.0340016	-0.606201
estropipate	-0.0338178	0.256157	38.9116	-0.537217	-0.0684172	0.239152	46.2649	-0.682844	-0.610031
piretanide	-0.0578904	0.165971	38.9116	-0.919624	-0.0303207	0.295514	46.2649	-0.302619	-0.611122
chenodeoxycholic_acid	-0.0259093	0.267052	38.9116	-0.411585	-0.0815934	0.205498	46.2649	-0.814351	-0.612968
5186324	-0.0746757	0.0544086	16.1499	-1.18627	-0.00502577	0.454958	48.4573	-0.0501602	-0.618215
pivmecillinam	-0.0988029	0.00171682	0.689359	-1.56955	0.0334863	0.281028	46.2649	0.332586	-0.61848
ranitidine	0.0260672	0.269662	38.9116	0.416488	-0.166853	0.00086047	1.08303	-1.66529	-0.624403
oxolinic_acid	-0.034913	0.254731	38.9116	-0.554615	-0.0704563	0.235103	46.2649	-0.703196	-0.628905
acenocoumarol	-0.0170936	0.298497	39.1276	-0.271542	-0.0988786	0.138038	46.2649	-0.986868	-0.629205
N-acetyl-L-aspartic_acid	-0.00338576	0.448081	47.04	-0.0537849	-0.121182	0.0518261	27.9089	-1.20947	-0.631627
phenylpropanolamine	-0.087735	0.0112825	3.90709	-1.39372	0.0129378	0.383837	47.1334	0.128498	-0.632613
guanadrel	-0.0249948	0.268875	38.9116	-0.397058	-0.0880106	0.182816	46.2649	-0.878399	-0.637728
dexpanthenol	-0.0215073	0.278305	38.9116	-0.341657	-0.0940476	0.158596	46.2649	-0.938651	-0.640154
chloropyrazine	-0.0600101	0.151314	37.2312	-0.953298	-0.0329007	0.288225	46.2649	-0.328369	-0.640833
dirithromycin	-0.012089	0.337195	40.1992	-0.192041	-0.10973	0.0922677	42.8955	-1.09517	-0.643606
fosfosal	-0.0488879	0.217533	38.9116	-0.776614	-0.0512366	0.261312	46.2649	-0.511372	-0.643993
ticarcillin	-0.0399142	0.246382	38.9116	-0.634063	-0.0660622	0.243346	46.2649	-0.65934	-0.646701
ketoprofen	-0.0581416	0.164266	38.9116	-0.923615	-0.037666	0.277922	46.2649	-0.375929	-0.649772
asiaticoside	-0.0178643	0.294138	38.9873	-0.283786	-0.102899	0.120729	46.2649	-1.02699	-0.65539
STOCK1N-35874	0.0306132	0.262929	38.9116	0.489121	-0.180465	0.00013881	0.221588	-1.80115	-0.656015
streptomycin	-0.0693359	0.0858577	23.6109	-1.10144	-0.0230114	0.32451	46.2649	-0.229667	-0.665555
tolbutamide	-0.0421801	0.241085	38.9116	-0.670058	-0.0668154	0.242059	46.2649	-0.666858	-0.668458
paromomycin	-0.0790254	0.0347097	10.8191	-1.25537	-0.00945821	0.415964	47.713	-0.0943986	-0.674884
3-nitropropionic_acid	-0.0618655	0.138111	34.5675	-0.982772	-0.0391964	0.275319	46.2649	-0.391203	-0.686988
bufexamac	-0.00148243	0.477444	48.8261	-0.0235493	-0.135347	0.0200201	13.6491	-1.35085	-0.687198
pirenzepine	-0.0398195	0.246579	38.9116	-0.632558	-0.0753763	0.223619	46.2649	-0.752301	-0.692429
benfotiamine	-0.00177355	0.472902	48.5974	-0.028174	-0.136499	0.0183059	12.8489	-1.36234	-0.695258
phenformin	-0.0837354	0.0196345	6.45766	-1.33019	-0.00622846	0.444081	47.9373	-0.0621638	-0.696176
levothyroxine_sodium	-0.0218611	0.277131	38.9116	-0.347277	-0.106182	0.106804	46.2649	-1.05976	-0.70352
suxibuzone	0.0100658	0.358427	41.533	0.160825	-0.157156	0.00265327	2.71339	-1.56851	-0.703843
hemicholinium	-0.0148972	0.313169	39.6349	-0.236652	-0.118039	0.0617231	31.935	-1.1781	-0.707374
IC-86621	-0.0413423	0.243179	38.9116	-0.656748	-0.0763034	0.221173	46.2649	-0.761553	-0.709151
altretamine	-0.0865602	0.013367	4.5685	-1.37506	-0.00632819	0.443188	47.9053	-0.0631591	-0.719111
3-acetylcoumarin	-0.0332665	0.256847	38.9116	-0.528459	-0.0925901	0.164637	46.2649	-0.924105	-0.726282
meclocycline	-0.0195522	0.285889	38.9116	-0.310599	-0.114744	0.0731362	35.9907	-1.14521	-0.727904
lycorine	-0.00488775	0.425731	45.3075	-0.0776449	-0.138338	0.0158057	11.4943	-1.3807	-0.729173
quinisocaine	0.0324629	0.260553	38.9116	0.518675	-0.198599	7.78786e-06	0.0175764	-1.98213	-0.731729
diprophylline	-0.0225552	0.274986	38.9116	-0.358303	-0.111557	0.0850748	40.4956	-1.11341	-0.735856
cefapirin	-0.0243328	0.270338	38.9116	-0.386541	-0.109663	0.0925356	42.8955	-1.0945	-0.740521
0179445-0000	0.00216369	0.465511	47.9795	0.0345703	-0.152813	0.00419582	3.97995	-1.52516	-0.745297
diethylcarbamazine	-0.0282333	0.263233	38.9116	-0.448504	-0.104513	0.113844	46.2649	-1.0431	-0.745801
noscapine	-0.0866802	0.013141	4.50303	-1.37697	-0.0123448	0.392554	47.2291	-0.123208	-0.750089
tropine	-0.00987853	0.360439	41.533	-0.156927	-0.135745	0.0194146	13.3155	-1.35482	-0.755872
carbinoxamine	-0.093332	0.00464756	1.74818	-1.48264	-0.00616417	0.444658	47.9454	-0.0615221	-0.77208
hexamethonium_bromide	-0.0722064	0.0680475	19.6199	-1.14704	-0.0413211	0.272148	46.2649	-0.412409	-0.779727
vidarabine	-0.0469267	0.225755	38.9116	-0.74546	-0.0825746	0.202277	46.2649	-0.824144	-0.784802
nefopam	-0.0268031	0.265463	38.9116	-0.425785	-0.114972	0.0723141	35.8256	-1.14749	-0.786635
conessine	-0.0106587	0.351802	41.1677	-0.16932	-0.141041	0.0126271	9.89756	-1.40767	-0.788497
cefuroxime	-0.0216652	0.277775	38.9116	-0.344165	-0.12438	0.0428141	24.3668	-1.24139	-0.792775
molsidomine	-0.102068	0.000890749	0.374917	-1.62141	0.0025736	0.474017	48.9889	0.025561	-0.797923
2-deoxy-D-glucose	0.0547057	0.185926	38.9116	0.874059	-0.248067	2.07787e-10	1.18258e-06	-2.47586	-0.800899
betamethasone	-0.00705431	0.395433	43.3519	-0.112062	-0.15039	0.00535247	4.89957	-1.50098	-0.80652
esculetin	-0.0226682	0.274656	38.9116	-0.360099	-0.125765	0.039248	23.0703	-1.25521	-0.807655
scriptaid	-0.00966894	0.362838	41.6135	-0.153597	-0.148025	0.00673104	5.84723	-1.47738	-0.815488
neomycin	-0.104666	0.000510966	0.225204	-1.66269	0.00293313	0.470657	48.9859	0.0291319	-0.816779
oxaprozin	0.0207168	0.283581	38.9116	0.331002	-0.197364	9.6329e-06	0.0210158	-1.96981	-0.819404
octopamine	-0.110792	0.000122455	0.0595889	-1.76	0.0115627	0.394677	47.2674	0.114841	-0.822578
bacitracin	-0.115151	3.99882e-05	0.0212783	-1.82925	0.0155623	0.364431	46.9489	0.154564	-0.837344
5230742	0.0116287	0.342219	40.5032	0.185796	-0.187717	4.66803e-05	0.0885573	-1.87353	-0.843866
cefmetazole	-0.0789221	0.035112	10.8914	-1.25373	-0.0472554	0.265195	46.2649	-0.471638	-0.862682
sisomicin	-0.0314513	0.259055	38.9116	-0.499623	-0.12337	0.0455427	25.2608	-1.23131	-0.865465
decamethonium_bromide	-0.0268508	0.265383	38.9116	-0.426542	-0.130898	0.0278008	17.541	-1.30644	-0.86649
bergenin	0.000875915	0.485548	49.0797	0.0139949	-0.177006	0.000226778	0.329837	-1.76663	-0.876316
harmine	-0.0721408	0.0684326	19.6875	-1.146	-0.0622337	0.249174	46.2649	-0.621129	-0.883565
xylazine	-0.0253413	0.268159	38.9116	-0.402563	-0.136757	0.0179382	12.7615	-1.36491	-0.883739
naftidrofuryl	-0.0339968	0.25593	38.9116	-0.540061	-0.124633	0.0421472	24.1325	-1.24391	-0.891987
trichlormethiazide	-0.0582771	0.163343	38.9116	-0.925768	-0.0872549	0.185673	46.2649	-0.870856	-0.898312
dicoumarol	-0.119531	1.19167e-05	0.00672368	-1.89882	0.00539321	0.447937	48.2131	0.0535653	-0.922626
5286656	0.0273881	0.267437	38.9116	0.437593	-0.229496	1.72077e-08	6.2569e-05	-2.29051	-0.926457
levobunolol	-0.0900962	0.00788654	2.82998	-1.43123	-0.0430379	0.269898	46.2649	-0.429544	-0.930389
SR-95639A	-0.108528	0.000211683	0.0986095	-1.72404	-0.0157523	0.367471	46.9489	-0.157218	-0.94063
(+/-)-catechin	-0.082096	0.0241817	7.8351	-1.30415	-0.0593019	0.252933	46.2649	-0.591869	-0.948008
vorinostat	-0.00739094	0.390974	43.1158	-0.11741	-0.178621	0.000180764	0.268886	-1.78274	-0.950075
NS-398	-0.022947	0.273862	38.9116	-0.364527	-0.155176	0.00328126	3.25392	-1.54875	-0.956638
cyclic_adenosine_monophosphate	-0.107397	0.000275898	0.124966	-1.70607	-0.0224021	0.327553	46.3532	-0.223586	-0.96483
captopril	-0.0972744	0.00229725	0.903032	-1.54526	-0.0402398	0.273703	46.2649	-0.401618	-0.973441
ciclopirox	0.0232641	0.275731	38.9116	0.371702	-0.232391	8.96838e-09	3.50255e-05	-2.3194	-0.973848
netilmicin	-0.0513498	0.205587	38.9116	-0.815723	-0.113452	0.0778762	37.8946	-1.13232	-0.974021
isopropamide_iodide	-0.0106194	0.352226	41.1677	-0.168695	-0.179875	0.000151137	0.238359	-1.79526	-0.981978
5279552	-0.0150758	0.311846	39.6205	-0.239488	-0.175957	0.000262211	0.377181	-1.75616	-0.997822
Prestwick-642	-0.0550242	0.184578	38.9116	-0.874094	-0.112416	0.081779	39.212	-1.12198	-0.998035
cefazolin	-0.0626128	0.132745	33.5451	-0.994644	-0.100623	0.130521	46.2649	-1.00428	-0.999459
Prestwick-675	-0.0201878	0.283207	38.9116	-0.320695	-0.170546	0.000539645	0.706395	-1.70215	-1.01142
harmol	-0.126274	1.55699e-06	0.00100896	-2.00595	-0.00365809	0.467528	48.905	-0.0365099	-1.02123
droperidol	-0.035137	0.254428	38.9116	-0.558173	-0.149664	0.00574726	5.18839	-1.49374	-1.02596
sulindac	-0.0302846	0.260489	38.9116	-0.481089	-0.159766	0.00198733	2.14993	-1.59456	-1.03782
pyrantel	-0.0689486	0.0883981	24.0687	-1.09529	-0.0991367	0.136927	46.2649	-0.989444	-1.04237
fasudil	-0.0991184	0.00161461	0.651165	-1.57456	-0.054428	0.258215	46.2649	-0.543223	-1.05889
Prestwick-857	-0.107162	0.000291348	0.131508	-1.70233	-0.0431831	0.269718	46.2649	-0.430993	-1.06666
tacrine	-0.0994835	0.0015031	0.609152	-1.58036	-0.0566057	0.255972	46.2649	-0.564959	-1.07266
diclofenamide	-0.110929	0.000118375	0.0578182	-1.76217	-0.0396331	0.274628	46.2649	-0.395562	-1.07887
harman	-0.0888725	0.00952238	3.35075	-1.41179	-0.0761247	0.221651	46.2649	-0.75977	-1.08578
C-75	0.00791531	0.383765	42.6965	0.126466	-0.231027	1.22124e-08	4.56745e-05	-2.30578	-1.08966
pentolonium	-0.0258292	0.267204	38.9116	-0.410313	-0.179252	0.000165235	0.254461	-1.78904	-1.09968
sulfaphenazole	-0.0898776	0.00816035	2.9106	-1.42776	-0.0775962	0.217611	46.2649	-0.774456	-1.10111
cefalotin	-0.0451704	0.232156	38.9116	-0.71756	-0.148976	0.00614432	5.50885	-1.48687	-1.10222
piperacillin	-0.0734407	0.0610189	17.829	-1.16665	-0.104874	0.112313	46.2649	-1.0467	-1.10668
lansoprazole	-0.0475496	0.223268	38.9116	-0.755354	-0.150665	0.00520887	4.8017	-1.50372	-1.12954
profenamine	-0.018978	0.288504	38.9116	-0.301478	-0.19692	1.03927e-05	0.0223018	-1.96538	-1.13343
bisoprolol	-0.0851445	0.0162737	5.46213	-1.35257	-0.0917109	0.16823	46.2649	-0.915329	-1.13395
tinidazole	-0.0786129	0.0363344	11.2174	-1.24881	-0.103016	0.120229	46.2649	-1.02816	-1.13849
convolamine	-0.0706103	0.0777158	21.8305	-1.12169	-0.117117	0.064812	33.1402	-1.1689	-1.14529
risperidone	-0.0301187	0.260698	38.9116	-0.478454	-0.1817	0.00011598	0.194639	-1.81347	-1.14596
flucytosine	-0.0282484	0.263211	38.9116	-0.448743	-0.186136	5.96202e-05	0.106908	-1.85775	-1.15325
3-acetamidocoumarin	-0.0977729	0.00209143	0.829601	-1.55318	-0.0779185	0.216696	46.2649	-0.777673	-1.16543
cefepime	-0.088783	0.00965222	3.37828	-1.41037	-0.0929434	0.163183	46.2649	-0.927631	-1.169
PNU-0293363	-0.10992	0.000151594	0.0726873	-1.74615	-0.0602351	0.251794	46.2649	-0.601182	-1.17367
0173570-0000	-0.0969891	0.00242285	0.938315	-1.54073	-0.0848203	0.194556	46.2649	-0.846558	-1.19365
TTNPB	-0.0337157	0.256286	38.9116	-0.535594	-0.185617	6.45492e-05	0.114182	-1.85257	-1.19408
fluticasone	-0.0859368	0.0145917	4.94831	-1.36516	-0.103466	0.118304	46.2649	-1.03265	-1.1989
oxolamine	-0.118431	1.6285e-05	0.00907108	-1.88134	-0.0543319	0.258311	46.2649	-0.542265	-1.2118
PNU-0251126	-0.140293	1.16004e-08	9.31586e-06	-2.22864	-0.0202242	0.33927	46.5879	-0.20185	-1.21524
kaempferol	-0.0900925	0.00789107	2.82998	-1.43118	-0.10129	0.127645	46.2649	-1.01094	-1.22106
10-methoxyharmalan	-0.0984937	0.00182249	0.727331	-1.56463	-0.0930842	0.162601	46.2649	-0.929035	-1.24683
prednisolone	-0.0838703	0.0192914	6.36083	-1.33233	-0.118866	0.0590214	30.9036	-1.18635	-1.25934
epirizole	-0.0891861	0.00907876	3.20326	-1.41678	-0.112682	0.0807685	38.8699	-1.12463	-1.2707
metrizamide	-0.0715513	0.07194	20.561	-1.13664	-0.144454	0.0093677	7.76096	-1.44174	-1.28919
melatonin	-0.076715	0.0444669	13.5998	-1.21867	-0.137349	0.0171157	12.3101	-1.37082	-1.29474
sulfaquinoxaline	-0.100871	0.00113917	0.474895	-1.60239	-0.101146	0.128267	46.2649	-1.00949	-1.30594
cobalt_chloride	-0.0748854	0.0533299	15.9018	-1.1896	-0.143108	0.01056	8.4804	-1.4283	-1.30895
resveratrol	-0.115175	3.97395e-05	0.0212322	-1.82962	-0.0807532	0.20818	46.2649	-0.805966	-1.31779
N-phenylanthranilic_acid	-0.12716	1.17362e-06	0.00076431	-2.02001	-0.0638485	0.246855	46.2649	-0.637246	-1.32863
tocainide	-0.162107	9.21884e-13	1.02267e-09	-2.57516	-0.0104666	0.407581	47.6857	-0.104463	-1.33981
homatropine	-0.10892	0.000192881	0.0908206	-1.73026	-0.0988547	0.138141	46.2649	-0.986629	-1.35844
hydrochlorothiazide	-0.092318	0.00551146	2.038	-1.46653	-0.127044	0.0361368	21.6987	-1.26798	-1.36725
LY-294002	-0.103876	0.000606967	0.26396	-1.65014	-0.108877	0.0957002	43.8012	-1.08666	-1.3684
sulfanilamide	-0.0974527	0.00222168	0.878605	-1.5481	-0.123753	0.0444949	24.9973	-1.23513	-1.39161
vitexin	-0.0911943	0.00662377	2.42872	-1.44868	-0.134612	0.021177	14.363	-1.34351	-1.39609
flecainide	-0.0886646	0.00982605	3.42995	-1.40849	-0.139686	0.0141503	10.6712	-1.39415	-1.40132
arachidonic_acid	-0.0991117	0.00161672	0.651165	-1.57445	-0.125511	0.0398867	23.2052	-1.25268	-1.41356
phenanthridinone	-0.187518	9.25677e-19	1.68293e-15	-2.97884	0.0151825	0.367129	46.9489	0.150793	-1.41403
cefotetan	-0.095876	0.00297221	1.13761	-1.52305	-0.147841	0.00684978	5.89893	-1.47554	-1.4993
5213008	-0.0330099	0.257163	38.9116	-0.524384	-0.24962	1.40039e-10	8.72909e-07	-2.49135	-1.50787
acetazolamide	-0.114575	4.65955e-05	0.0245941	-1.82009	-0.124651	0.0420997	24.1325	-1.24409	-1.53209
tyrphostin_AG-1478	0.0105665	0.353027	41.2206	0.168826	-0.327355	2.3723e-21	3.88168e-17	-3.2672	-1.54919
diphemanil_metilsulfate	-0.0932562	0.00470787	1.76579	-1.48143	-0.169227	0.000639014	0.828188	-1.68899	-1.58521
glycopyrronium_bromide	-0.110743	0.000123935	0.0600855	-1.75922	-0.144059	0.00970569	7.99041	-1.43779	-1.59851
letrozole	-0.122375	5.18008e-06	0.00316856	-1.94401	-0.128384	0.0330644	20.3199	-1.28135	-1.61268
5149715	-0.180861	4.62928e-17	7.30088e-14	-2.87309	-0.0465521	0.265919	46.2649	-0.464618	-1.66885
dropropizine	-0.116458	2.81225e-05	0.0151491	-1.85	-0.154039	0.00369713	3.53251	-1.5374	-1.6937
mycophenolic_acid	-0.203084	4.35405e-23	1.09605e-19	-3.22611	-0.0177027	0.35449	46.9489	-0.176684	-1.7014
AR-A014418	-0.125793	1.81263e-06	0.00116311	-1.99831	-0.141643	0.0119946	9.45836	-1.41368	-1.70599
PHA-00846566E	-0.112848	7.30018e-05	0.0371826	-1.79267	-0.165485	0.00101745	1.21076	-1.65164	-1.72215
indoprofen	-0.129345	5.75272e-07	0.00038617	-2.05473	-0.15651	0.00284555	2.86525	-1.56206	-1.80839
5151277	-0.0341843	0.25569	38.9116	-0.543039	-0.328653	1.44152e-21	2.69565e-17	-3.28015	-1.91159
hycanthone	-0.119008	1.38327e-05	0.00777126	-1.89051	-0.197601	9.24887e-06	0.02052	-1.97218	-1.93135
amiprilose	-0.142185	5.58437e-09	4.56871e-06	-2.2587	-0.174384	0.000324932	0.457351	-1.74046	-1.99958
irinotecan	-0.218267	8.66975e-28	3.33785e-24	-3.4673	-0.0765793	0.220428	46.2649	-0.764307	-2.11581
etoposide	-0.101962	0.000910523	0.382011	-1.61973	-0.273182	2.16682e-13	2.02598e-09	-2.72652	-2.17312
biotin	-0.146678	9.21007e-10	7.82856e-07	-2.33007	-0.223198	6.77791e-08	0.000221807	-2.22765	-2.27886
tomelukast	-0.179252	1.15526e-16	1.75842e-13	-2.84752	-0.187091	5.14531e-05	0.0948622	-1.86728	-2.3574
HC_toxin	-0.169176	2.68247e-14	3.37631e-11	-2.68746	-0.267897	1.00099e-12	8.73531e-09	-2.67377	-2.68062
sulindac_sulfide	-0.204134	2.13314e-23	5.69852e-20	-3.2428	-0.234837	5.11638e-09	2.23245e-05	-2.34381	-2.7933
5162773	-0.216048	4.51259e-27	1.55447e-23	-3.43206	-0.254333	4.12622e-11	3.00068e-07	-2.53839	-2.98523
12,13-EODE	-0.217689	1.3351e-27	4.72337e-24	-3.45813	-0.32056	3.08076e-20	4.48079e-16	-3.19938	-3.32876
5140203	-0.206626	3.84374e-24	1.07052e-20	-3.28238	-0.347379	7.97122e-25	1.73905e-20	-3.46705	-3.37471
