# Supplementary material for: A Semi-Supervised Approach for Refining Transcriptional Signatures of Drug Response and Repositioning Predictions
Source: PLoS One. 2015 Oct 9;10(10):e0139446. doi: 10.1371/journal.pone.0139446 (PMC4599732; doi:10.1371/journal.pone.0139446)
Supplement: S5 Table — (XLSX) [file pone.0139446.s012.xlsx]

## Sheet: stabilising signature
Supplementary Table 5 (a) - Microtubule stabilisation signature
Microtubule Stabilising Signature		Differential Expression Quantile %
Probe_ids	Gene Symbol	paclitaxel	albendazole	fenbendazole	nocodazole	parbendazole	Avg	100-Avg	E(paclitaxel,100-avg)	Gene Title
209118_s_at	TUBA1A	0.192972	99.9461	99.9013	99.4884	99.6365	99.7431	0.256922	0.224947	tubulin, alpha 1a
208977_x_at	TUBB2C	4.9006	99.991	99.9686	99.9147	97.1907	99.2663	0.733743	2.81717	tubulin, beta 2C
221573_at	C7orf25	5.02177	92.0612	99.1563	98.8736	92.9184	95.7524	4.24763	4.6347	chromosome 7 open reading frame 25 /// proteasome (prosome, macropain) subunit, alpha type, 2
217984_at	RNASET2	1.93421	91.2534	98.3754	99.264	78.432	91.8312	8.16878	5.0515	ribonuclease T2
209207_s_at	SEC22B	1.14437	81.919	88.5742	93.8159	93.3088	89.4045	10.5955	5.86995	SEC22 vesicle trafficking protein homolog B (S. cerevisiae) (gene/pseudogene)
218665_at	FZD4	7.64709	91.6214	94.1076	98.6941	99.0217	95.8612	4.13881	5.89295	frizzled homolog 4 (Drosophila)
202154_x_at	TUBB3	11.7354	100	99.991	99.9865	98.4876	99.6163	0.383701	6.05955	tubulin, beta 3
209591_s_at	BMP7	2.61186	85.7829	87.385	94.9513	88.6236	89.1857	10.8143	6.71308	bone morphogenetic protein 7
209121_x_at	NR2F2	8.35615	94.0493	99.0486	94.1704	92.3798	94.912	5.08796	6.72205	nuclear receptor subfamily 2, group F, member 2
205010_at	GNL3L	3.81457	89.7725	83.1935	88.0537	94.8212	88.9602	11.0398	7.42719	guanine nucleotide binding protein-like 3 (nucleolar)-like
209191_at	TUBB6	12.1842	99.816	99.9417	93.9281	94.2243	96.9775	3.02248	7.60333	tubulin, beta 6
212242_at	TUBA4A	16.3129	99.9686	99.982	99.834	99.8923	99.9192	0.0807791	8.19683	tubulin, alpha 4a
200722_s_at	CAPRIN1	6.97841	90.3469	90.9258	81.6003	97.3792	90.0631	9.93695	8.45768	cell cycle associated protein 1
219483_s_at	PORCN	6.76749	87.8338	90.9348	81.7709	97.7965	89.584	10.416	8.59175	porcupine homolog (Drosophila)
212316_at	NUP210	12.0854	99.448	83.7769	99.2371	95.6604	94.5306	5.46942	8.77743	nucleoporin 210kDa
220966_x_at	ARPC5L	7.11305	87.9864	97.0067	86.1509	86.7388	89.4707	10.5293	8.82119	actin related protein 2/3 complex, subunit 5-like
211948_x_at	BAT2D1	3.99856	98.7165	79.2712	79.5674	83.7858	85.3352	14.6648	9.33167	HLA-B associated transcript 2-like 2
202218_s_at	FADS2	10.5192	95.5168	92.2766	82.7761	96.7868	91.8391	8.16093	9.34008	fatty acid desaturase 2
219785_s_at	FBXO31	7.81762	80.456	97.3567	95.4539	82.5472	88.9535	11.0465	9.43208	F-box protein 31 /// hypothetical protein LOC100288525
206706_at	NTF3	9.15945	76.7491	98.2229	91.2041	93.0036	89.7949	10.2051	9.68227	neurotrophin 3
205420_at	PEX7	1.8265	87.8248	76.3542	83.907	81.7619	82.462	17.538	9.68227	peroxisomal biogenesis factor 7
213476_x_at	TUBB3	19.019	99.9506	99.9776	99.9551	98.4069	99.5725	0.427456	9.72322	tubulin, beta 3
207503_at	TCP10	2.77341	79.2443	81.8247	87.7171	82.1344	82.7301	17.2699	10.0217	t-complex 10 homolog (mouse)
214338_at	DNAJB12	6.26487	93.6813	89.5122	83.4717	77.0722	85.9343	14.0657	10.1653	DnaJ (Hsp40) homolog, subfamily B, member 12
206288_at	PGGT1B	9.1774	76.785	96.1181	93.3402	84.8719	87.7788	12.2212	10.6993	protein geranylgeranyltransferase type I, beta subunit
219014_at	PLAC8	11.17	76.3093	96.2168	96.6746	89.566	89.6917	10.3083	10.7391	placenta-specific 8
204714_s_at	F5	3.1459	76.224	88.9019	76.7895	84.4814	81.5992	18.4008	10.7733	coagulation factor V (proaccelerin, labile factor)
218055_s_at	WDR41	9.26267	86.0207	93.9505	82.1389	87.1202	87.3076	12.6924	10.9775	WD repeat domain 41
217649_at	ZFAND5	7.84455	81.0259	88.848	82.4754	89.6558	85.5013	14.4987	11.1716	zinc finger, AN1-type domain 5
210868_s_at	ELOVL6	19.6652	98.9454	98.8467	95.1443	94.8526	96.9472	3.05278	11.359	ELOVL family member 6, elongation of long chain fatty acids (FEN1/Elo2, SUR4/Elo3-like, yeast)
205437_at	ZNF211	16.8379	97.8145	78.1448	96.2124	94.0179	91.5474	8.45263	12.6453	zinc finger protein 211
218806_s_at	VAV3	13.3285	93.4075	84.2795	91.9759	82.2107	87.9684	12.0316	12.6801	vav 3 guanine nucleotide exchange factor
214055_x_at	BAT2D1	15.532	97.9132	95.7591	80.0162	86.824	90.1281	9.87188	12.7019	HLA-B associated transcript 2-like 2
209431_s_at	PATZ1	18.66	99.9192	95.7187	78.4544	97.7427	92.9588	7.04124	12.8506	POZ (BTB) and AT hook containing zinc finger 1
205353_s_at	PEBP1	14.1498	94.0852	92.0747	87.2908	80.0341	88.3712	11.6288	12.8893	phosphatidylethanolamine binding protein 1
208852_s_at	CANX	10.4205	87.3626	89.0993	79.2398	81.7978	84.3749	15.6251	13.0228	calnexin
218758_s_at	RRP1	12.4131	97.3837	75.4836	89.8533	81.2189	85.9848	14.0152	13.2141	ribosomal RNA processing 1 homolog (S. cerevisiae)
AFFX-r2-Ec-bioB-3_at	N/A_33	15.4871	82.1523	93.6858	88.5383	86.1778	87.6386	12.3614	13.9243	---
215385_at	N/A_398	22.9592	96.9349	97.8235	84.5173	98.537	94.4532	5.54683	14.253	---
201323_at	EBNA1BP2	18.1214	96.5355	82.8389	95.3238	81.8337	89.133	10.867	14.4942	EBNA1 binding protein 2
210518_at	CDH8	13.7549	83.8352	82.3722	75.3714	95.9117	84.3726	15.6274	14.6911	cadherin 8, type 2
206542_s_at	SMARCA2	23.3272	93.8339	94.0223	96.5893	88.7852	93.3077	6.69232	15.0098	SWI/SNF related, matrix associated, actin dependent regulator of chromatin, subfamily a, member 2
214705_at	INADL	18.3413	80.981	87.0933	84.3737	99.9058	88.0885	11.9115	15.1264	InaD-like (Drosophila)
218480_at	AGBL5	16.6674	76.3048	94.6955	95.7546	78.0999	86.2137	13.7863	15.2269	ATP/GTP binding protein-like 5
219232_s_at	EGLN3	22.8111	87.1023	95.5572	93.3896	92.5953	92.1611	7.83894	15.325	egl nine homolog 3 (C. elegans)
211658_at	PRDX2	20.1678	84.3782	91.424	81.3445	97.2311	88.5944	11.4056	15.7867	peroxiredoxin 2
202482_x_at	LOC389842///RANBP1	19.3511	81.551	89.759	79.6033	98.4113	87.3311	12.6689	16.01	RAN binding protein 1
202208_s_at	ARL4C	19.571	92.5055	86.1688	81.2009	87.9819	86.9643	13.0357	16.3033	ADP-ribosylation factor-like 4C
204212_at	ACOT8	24.0452	96.1809	88.2107	79.1859	96.6791	90.0642	9.93583	16.9905	acyl-CoA thioesterase 8
206668_s_at	SCAMP1	22.3893	78.3781	76.5606	98.7749	99.7397	88.3633	11.6367	17.013	secretory carrier membrane protein 1
212168_at	RBM12	20.4236	75.2188	79.2173	99.3358	88.7717	85.6359	14.3641	17.3939	RNA binding motif protein 12
203103_s_at	PRPF19	23.1612	93.6903	77.3504	98.4428	83.0992	88.1457	11.8543	17.5077	PRP19/PSO4 pre-mRNA processing factor 19 homolog (S. cerevisiae)
208729_x_at	HLA-B	21.9315	82.5876	98.7075	79.3834	86.8061	86.8712	13.1288	17.5302	major histocompatibility complex, class I, B
220441_at	FLJ13236	22.286	81.4971	89.8263	77.8306	94.9513	86.0263	13.9737	18.1299	DnaJ (Hsp40) homolog, subfamily C, member 22
205265_s_at	SPEG	21.0385	80.9631	89.2339	80.797	81.7125	83.1766	16.8234	18.9309	SPEG complex locus
201513_at	TSN	20.823	82.9691	82.3677	76.1298	85.7963	81.8157	18.1843	19.5037	translin
Microtubule Destabilsing Signature		Differential Expression Quantile %
Probe_ids	Gene Symbol	paclitaxel	albendazole	fenbendazole	nocodazole	parbendazole	Avg	100-Avg	E(paclitaxel,100-avg)	Gene Title
201041_s_at	DUSP1	78.4814	3.25809	3.50043	0.219899	2.68815	2.41664	97.5834	88.0324	dual specificity phosphatase 1
201739_at	SGK1	87.0125	2.67917	1.88933	1.52583	4.68519	2.69488	97.3051	92.1588	serum/glucocorticoid regulated kinase 1
202284_s_at	CDKN1A	80.3168	20.1544	0.00897545	0.45326	9.9089	7.63138	92.3686	86.3427	cyclin-dependent kinase inhibitor 1A (p21, Cip1)
202650_s_at	KIAA0195	98.7973	1.83997	21.1013	14.3428	9.23125	11.6288	88.3712	93.5842	KIAA0195
202828_s_at	MMP14	85.1277	24.144	3.83252	14.2216	9.87749	13.0189	86.9811	86.0544	matrix metallopeptidase 14 (membrane-inserted)
203230_at	DVL1///LOC642469	95.5841	16.6001	6.23794	0.619306	14.3697	9.45676	90.5432	93.0637	dishevelled, dsh homolog 1 (Drosophila)
204116_at	IL2RG	76.61	0.408383	7.91635	6.14818	5.57376	5.01167	94.9883	85.7992	interleukin 2 receptor, gamma (severe combined immunodeficiency)
204993_at	GNAZ	80.5143	6.96046	2.18103	4.50119	15.2762	7.22973	92.7703	86.6423	guanine nucleotide binding protein (G protein), alpha z polypeptide
206092_x_at	RTEL1	89.9116	2.40542	8.0061	3.18629	18.476	8.01844	91.9816	90.9466	regulator of telomere elongation helicase 1
206176_at	BMP6	89.409	11.345	8.21703	18.8215	10.6718	12.2638	87.7362	88.5726	bone morphogenetic protein 6
206663_at	SP4	86.3528	14.0376	20.9442	17.6592	15.2942	16.9838	83.0162	84.6845	Sp4 transcription factor
207286_at	CEP135	76.0849	8.58951	2.68815	21.4065	2.06884	8.68824	91.3118	83.6983	centrosomal protein 135kDa
208705_s_at	EIF5	95.7142	4.73455	3.61711	0.744963	7.06368	4.04008	95.9599	95.8371	eukaryotic translation initiation factor 5
209949_at	NCF2	79.8052	16.802	3.09204	11.4347	1.63353	8.24059	91.7594	85.7823	neutrophil cytosolic factor 2
210029_at	INDO	86.8555	5.24615	16.829	13.4228	22.2277	14.4314	85.5686	86.212	indoleamine 2,3-dioxygenase 1
210135_s_at	SHOX2	77.0498	15.6532	22.4252	24.5703	12.2335	18.7205	81.2795	79.1646	short stature homeobox 2
210563_x_at	CFLAR	94.5788	6.60593	3.04268	8.76902	4.35758	5.6938	94.3062	94.4425	CASP8 and FADD-like apoptosis regulator
210606_x_at	KLRD1	87.7575	24.3953	20.5493	22.1469	11.8925	19.746	80.254	84.0057	killer cell lectin-like receptor subfamily D, member 1
211457_at	GABARAPL3	77.9024	15.7654	22.286	22.1424	19.544	19.9345	80.0655	78.984	GABA(A) receptors associated protein like 3 (pseudogene)
211806_s_at	KCNJ15	90.0238	7.55284	3.66198	15.9987	17.8836	11.2743	88.7257	89.3747	potassium inwardly-rectifying channel, subfamily J, member 15
211983_x_at	ACTG1	75.8246	1.3912	10.4923	4.39348	10.5103	6.69681	93.3032	84.5639	actin, gamma 1
211995_x_at	ACTG1	77.9294	4.52363	10.8693	4.65377	9.19984	7.31163	92.6884	85.3089	actin, gamma 1
212643_at	MAPK1IP1L	89.1218	11.8431	19.93	13.6247	15.1775	15.1438	84.8562	86.989	mitogen-activated protein kinase 1 interacting protein 1-like
214408_s_at	RFPL1S///RFPL3S	80.4739	23.9465	22.856	23.8029	18.5433	22.2872	77.7128	79.0934	RFPL1 antisense RNA (non-protein coding) /// RFPL3 antisense RNA (non-protein coding)
214888_at	CAPN2	89.3282	1.72329	4.64928	7.92532	4.28578	4.64592	95.3541	92.3411	calpain 2, (m/II) large subunit
215069_at	NMT2	94.2961	2.59839	20.5807	11.0937	9.59027	10.9658	89.0342	91.6652	N-myristoyltransferase 2
215235_at	SPTAN1	78.4455	21.568	2.02396	5.01728	10.2679	9.71929	90.2807	84.3631	spectrin, alpha, non-erythrocytic 1 (alpha-fodrin)
216464_x_at	GPR44	91.8279	22.3758	14.9531	19.939	14.3114	17.8948	82.1052	86.9665	G protein-coupled receptor 44
218023_s_at	FAM53C	83.0409	3.45555	11.6905	11.1879	9.6531	8.99677	91.0032	87.0221	family with sequence similarity 53, member C
218162_at	OLFML3	95.1667	9.45564	23.4798	21.0205	5.64107	14.8993	85.1007	90.1337	olfactomedin-like 3
218576_s_at	DUSP12	98.2857	7.66504	8.3382	6.44437	12.6644	8.77799	91.222	94.7538	dual specificity phosphatase 12
218810_at	ZC3H12A	93.1293	5.60517	4.81533	20.28	1.95216	8.16317	91.8368	92.4831	zinc finger CCCH-type containing 12A
219020_at	HS1BP3	94.8167	0.336579	2.13616	22.3713	22.5284	11.8431	88.1569	91.4868	HCLS1 binding protein 3
219400_at	CNTNAP1	77.3684	2.9619	4.81982	13.3465	11.1251	8.06332	91.9367	84.6525	contactin associated protein 1
220226_at	TRPM8	89.7904	20.2037	20.4865	9.80568	20.7468	17.8107	82.1893	85.9899	transient receptor potential cation channel, subfamily M, member 8
220326_s_at	FLJ10357	75.2233	8.22151	17.1566	10.1871	6.51169	10.5192	89.4808	82.352	protein SOLO
220407_s_at	TGFB2	78.1852	7.41821	4.02998	5.45707	1.89831	4.70089	95.2991	86.7421	transforming growth factor, beta 2
220509_at	RBM26	83.2922	4.22295	1.37773	9.53642	11.9777	6.77871	93.2213	88.2567	RNA binding motif protein 26
220800_s_at	TMOD3	81.5644	17.2463	14.253	15.3525	20.9846	16.9591	83.0409	82.3027	tropomodulin 3 (ubiquitous)
222033_s_at	N/A_1097	85.8008	12.8887	15.9494	18.9292	5.28654	13.2635	86.7365	86.2687	fms-related tyrosine kinase 1 (vascular endothelial growth factor/vascular permeability factor receptor)
222156_x_at	CCPG1	96.9169	8.59848	0.372481	6.52515	0.511601	4.00193	95.9981	96.4575	cell cycle progression 1

## Sheet: GO enrichment analysis
GO (BP) terms enriched in the stabilizing signature	P-val	Avg quantile %	Genes
GO:0051258~protein polymerization	1.68966e-05	12.983	TUBB2C	TUBB6	TUBA4A	TUBA1A	TUBB3
GO:0007018~microtubule-based movement	0.000443104	12.983	TUBB2C	TUBB6	TUBA4A	TUBA1A	TUBB3
GO:0043623~cellular protein complex assembly	0.00170004	12.983	TUBB2C	TUBB6	TUBA4A	TUBA1A	TUBB3
GO:0006928~cell motion	0.00367356	27.4347	ZFAND5	VAV3	NTF3	TUBB2C	BMP7	NR2F2	PEX7
GO:0007017~microtubule-based process	0.00832227	12.983	TUBB2C	TUBB6	TUBA4A	TUBA1A	TUBB3
GO:0034622~cellular macromolecular complex assembly	0.0179979	12.983	TUBB2C	TUBB6	TUBA4A	TUBA1A	TUBB3
GO:0006461~protein complex assembly	0.0212753	26.154	TUBB2C	TUBB6	TUBA4A	PEBP1	TUBA1A	TUBB3
GO:0070271~protein complex biogenesis	0.0212753	26.154	TUBB2C	TUBB6	TUBA4A	PEBP1	TUBA1A	TUBB3
GO:0006631~fatty acid metabolic process	0.024822	18.6016	ACOT8	FADS2	ELOVL6	PEX7
GO:0034621~cellular macromolecular complex subunit organization	0.0262171	12.983	TUBB2C	TUBB6	TUBA4A	TUBA1A	TUBB3
GO:0045687~positive regulation of glial cell differentiation	0.0313454	16.1603	PRPF19	NTF3
GO:0014015~positive regulation of gliogenesis	0.0344266	16.1603	PRPF19	NTF3
GO (CC) terms enriched in the stabilizing signature	P-val	Avg quantile %	Genes
GO:0031988~membrane-bounded vesicle	0.00348336	39.2	SCAMP1	F5	NTF3	SEC22B	PEBP1	BMP7	CANX
GO:0005874~microtubule	0.0057761	12.98	TUBB2C	TUBB6	TUBA4A	TUBA1A	TUBB3
GO:0031982~vesicle	0.00775665	39.2	SCAMP1	F5	NTF3	SEC22B	PEBP1	BMP7	CANX
GO:0005783~endoplasmic reticulum	0.0118162	36.39	NUP210	SEC22B	PEBP1	FADS2	DNAJB12	ELOVL6	CANX	PORCN
GO:0016023~cytoplasmic membrane-bounded vesicle	0.0143467	41.52	SCAMP1	F5	NTF3	SEC22B	PEBP1	CANX
GO:0042470~melanosome	0.0232791	42.92	SEC22B	PEBP1	CANX
GO:0048770~pigment granule	0.0232791	42.92	SEC22B	PEBP1	CANX
GO:0031410~cytoplasmic vesicle	0.0261817	41.52	SCAMP1	F5	NTF3	SEC22B	PEBP1	CANX
GO:0015630~microtubule cytoskeleton	0.0564205	12.98	TUBB2C	TUBB6	TUBA4A	TUBA1A	TUBB3
GO (BP) terms enriched in the destabilizing signature	P-val	Avg quantile %	Genes
GO:0070482~response to oxygen levels	0.00269924	63.8501	CDKN1A	MMP14	CAPN2	TGFB2
GO:0048545~response to steroid hormone stimulus	0.00640667	60.601	CDKN1A	DUSP1	MMP14	TGFB2
GO:0008347~glial cell migration	0.0158599	57.1607	MMP14	TGFB2
GO:0043086~negative regulation of catalytic activity	0.0172784	52.4935	GNAZ	CDKN1A	GPR44	TGFB2
GO:0044092~negative regulation of molecular function	0.0281521	52.4935	GNAZ	CDKN1A	GPR44	TGFB2
GO:0001666~response to hypoxia	0.0290817	62.2035	MMP14	CAPN2	TGFB2
GO:0001525~angiogenesis	0.0349022	61.1572	ZC3H12A	MMP14	TGFB2
GO:0009725~response to hormone stimulus	0.0357921	60.601	CDKN1A	DUSP1	MMP14	TGFB2
GO:0009628~response to abiotic stimulus	0.0360389	74.5871	CDKN1A	TRPM8	DUSP1	MMP14
GO:0009719~response to endogenous stimulus	0.0457969	60.601	CDKN1A	DUSP1	MMP14	TGFB2
GO:0045778~positive regulation of ossification	0.0468561	56.3314	BMP6	TGFB2
GO (CC) terms enriched in the destabilizing signature	P-val	Avg quantile %	Genes
GO:0005886~plasma membrane	0.0672069	52.49	GNAZ	KCNJ15	SGK1	TRPM8	NCF2	GPR44	CNTNAP1	IL2RG	MMP14	CAPN2	KLRD1	SPTAN1
GO:0005887~integral to plasma membrane	0.0659934	57.16	KCNJ15	NCF2	GPR44	CNTNAP1	IL2RG	MMP14
GO:0009897~external side of plasma membrane	0.0400794	63.85	TRPM8	IL2RG	KLRD1
GO:0030863~cortical cytoskeleton	0.088136	62.2	ACTG1	SPTAN1
GO:0031226~intrinsic to plasma membrane	0.0713615	52.49	KCNJ15	NCF2	GPR44	CNTNAP1	IL2RG	MMP14
GO:0044459~plasma membrane part	0.0421812	60.6	KCNJ15	TRPM8	NCF2	GPR44	CNTNAP1	IL2RG	MMP14	KLRD1	SPTAN1
