# Supplementary material for: A Semi-Supervised Approach for Refining Transcriptional Signatures of Drug Response and Repositioning Predictions
Source: PLoS One. 2015 Oct 9;10(10):e0139446. doi: 10.1371/journal.pone.0139446 (PMC4599732; doi:10.1371/journal.pone.0139446)
Supplement: S6 Table — (XLSX) [file pone.0139446.s013.xlsx]

## Sheet: gdsc_significant
Cosmic Id	sample_name	gdsc_desc_1	gdsc_desc_2	CS_P_PI_CON	Pval_P_PI_CON	adjP_P_PI_CON	NCS_P_PI_CON	CS_P_PI_INCON	Pval_P_PI_INCON	adjP_P_PI_INCON	NCS_P_PI_INCON	CS_MS	Pval_MS	adjP_MS	NCS_MS	AvgNCS	paclitaxel_IC50	paclitaxel_AUC	docetaxel_IC50	docetaxel_AUC	vinorelbine_IC50	vinorelbine_AUC
910701	SCC-25	aero_digestive_tract	head and neck	0.0921822	0.0183535	0.121143	1.35303	-0.213987	0.00202486	0.057911	-8.21563	-0.201201	0.00308408	0.122507	-1.55144	-2.80468	NA	NA	-7.07157	0.612923	-4.38391	0.706799
1240184	NCI-H1915	lung	lung_NSCLC_large cell	0.0900906	0.0233397	0.142631	1.32233	-0.202946	0.00333622	0.0745436	-7.79175	-0.172056	0.0234082	0.26699	-1.32671	-2.59871	NA	NA	NA	NA	-3.86803	0.76022
1240154	IHH-4	thyroid	thyroid	0.0455078	0.242824	0.458618	0.66795	-0.177959	0.00942478	0.116394	-6.83242	-0.195754	0.00476692	0.148189	-1.50944	-2.55797	NA	NA	-7.22675	0.53523	-5.7816	0.466553
724873	NCI-H2009	lung	lung_NSCLC_adenocarcinoma	0.0933104	0.0160284	0.114613	1.36958	-0.195517	0.00460361	0.0802825	-7.50651	-0.198117	0.00395922	0.128675	-1.52766	-2.55486	NA	NA	-6.33979	0.700755	-4.77269	0.64156
1295741	AMO-1	myeloma	haematopoietic_neoplasm other	0.099837	0.00674705	0.0672708	1.46538	-0.17566	0.0103043	0.116394	-6.74415	-0.187962	0.00848904	0.193432	-1.44936	-2.24271	-5.00223	0.560412	-5.67249	0.769722	-4.65578	0.67647
753531	BB30-HNC	aero_digestive_tract	head and neck	0.121864	0.00012486	0.00374842	1.78868	-0.171752	0.0119627	0.125785	-6.59412	-0.171968	0.023525	0.26699	-1.32603	-2.04382	-5.76418	0.437373	-7.11079	0.55409	-7.82706	0.360773
907068	HT-3	urogenital_system	cervix	0.125475	5.51979e-05	0.00207718	1.84168	-0.166258	0.01468	0.134567	-6.38315	-0.172259	0.0231377	0.26699	-1.32828	-1.95658	NA	NA	-5.62437	0.757299	-2.05349	0.830424
909709	SCC-9	aero_digestive_tract	head and neck	0.104443	0.00336383	0.0454091	1.53298	-0.127251	0.0529448	0.223997	-4.88557	-0.177924	0.0165116	0.221765	-1.37196	-1.57485	NA	NA	-6.39816	0.647541	-6.19163	0.578976

## Sheet: gdsc_all
Cosmic Id	sample_name	gdsc_desc_1	gdsc_desc_2	CS_P_PI_CON	Pval_P_PI_CON	adjP_P_PI_CON	NCS_P_PI_CON	CS_P_PI_INCON	Pval_P_PI_INCON	adjP_P_PI_INCON	NCS_P_PI_INCON	CS_MS	Pval_MS	adjP_MS	NCS_MS	AvgNCS	paclitaxel_IC50	paclitaxel_AUC	docetaxel_IC50	docetaxel_AUC	vinorelbine_IC50	vinorelbine_AUC
1287381	201T	lung	lung_NSCLC_adenocarcinoma	0.0351864	0.260657	0.458618	0.516457	-0.20058	0.00370114	0.0778327	-7.70088	-0.0989386	0.216577	0.482355	-0.762908	-2.64911	NA	NA	-6.0005	0.703343	-5.63074	0.511844
910924	23132-87	digestive_system	stomach	-0.0812889	0.0609139	0.255832	-1.1792	-0.156426	0.0208595	0.160372	-6.00567	0.0473605	0.281049	0.482355	0.363236	-2.27388	NA	NA	-5.32573	0.802895	-4.96971	0.604283
687561	42-MG-BA	nervous_system	glioma	0.0584206	0.191623	0.458618	0.857482	-0.0277551	0.398279	0.501992	-1.0656	-0.0508389	0.272166	0.482355	-0.392014	-0.200046	NA	NA	-6.78933	0.626894	0.436885	0.963551
1287706	451Lu	skin	melanoma	-0.0160763	0.319387	0.458618	-0.233207	0.190988	0.000514313	0.0473926	1.7052	-0.0127302	0.412977	0.482874	-0.0981619	0.457944	NA	NA	-5.50821	0.746718	-4.6668	0.674542
687452	5637	urogenital_system	Bladder	0.00842933	0.389007	0.468174	0.123723	0.173215	0.00150883	0.057911	1.54652	-0.00927884	0.435532	0.487486	-0.0715483	0.532898	NA	NA	-8.62312	0.374428	-4.88595	0.643197
906798	639-V	urogenital_system	Bladder	-0.0205407	0.295066	0.458618	-0.297969	0.00118928	0.464435	0.501992	0.0106183	-0.00299723	0.478854	0.490363	-0.0231114	-0.103487	NA	NA	-6.5049	0.639034	-5.01928	0.599246
906797	647-V	urogenital_system	Bladder	-0.00652164	0.411743	0.472734	-0.0946048	0.0743005	0.232482	0.477296	0.663378	0.0228536	0.356464	0.482355	0.175278	0.248017	NA	NA	-5.89952	0.713475	-3.86863	0.747744
906800	697	leukemia	lymphoblastic_leukemia	-0.0660705	0.152135	0.421613	-0.958438	0.231303	5.16802e-05	0.0369514	2.06514	0.112164	0.19038	0.482355	0.860251	0.655652	-6.50556	0.344865	-5.8223	0.751943	-5.46603	0.542336
910922	769-P	kidney	kidney	-0.00374791	0.447729	0.483879	-0.0543682	0.101872	0.149388	0.379561	0.909541	-0.0701093	0.253974	0.482355	-0.540607	0.104855	NA	NA	NA	NA	-4.07899	0.752068
906795	8305C	thyroid	thyroid	0.0170993	0.311371	0.458618	0.250979	0.139671	0.0221233	0.168278	1.24702	-0.0871777	0.236537	0.482355	-0.67222	0.27526	NA	NA	-4.94542	0.79102	-5.31468	0.611357
910921	A101D	skin	melanoma	-0.0178847	0.30821	0.458618	-0.259441	-0.0880776	0.143689	0.377889	-3.38157	-0.0873207	0.236341	0.482355	-0.673323	-1.43811	-4.64621	0.623395	-5.15674	0.788844	-4.74741	0.677581
687563	A172	nervous_system	glioma	-0.0112172	0.359401	0.460636	-0.162721	0.015033	0.405248	0.501992	0.134219	-0.0420072	0.287565	0.482355	-0.323914	-0.117472	NA	NA	NA	NA	-4.27436	0.709371
910784	A204	soft_tissue	rhabdomyosarcoma	0.00417789	0.442501	0.483879	0.0613219	-0.140784	0.0350808	0.200156	-5.40513	-0.140704	0.0943949	0.421085	-1.08496	-2.14292	NA	NA	NA	NA	-5.74199	0.548058
906792	A2058	skin	melanoma	-0.0321419	0.267544	0.458618	-0.46626	0.0101221	0.425529	0.501992	0.0903731	-0.203587	0.00252718	0.112933	-1.56984	-0.648576	NA	NA	-7.29733	0.543315	-5.65413	0.503608
906794	A253	aero_digestive_tract	head and neck	0.00898834	0.382622	0.467649	0.131928	-0.138564	0.0376216	0.200156	-5.3199	-0.0367951	0.300692	0.482355	-0.283724	-1.8239	-4.05246	0.680252	-4.67375	0.818431	-6.70685	0.550898
906804	A2780	urogenital_system	ovary	0.0466239	0.239902	0.458618	0.684333	-0.173183	0.0113306	0.122223	-6.64906	0.0117271	0.419769	0.483373	0.0899419	-1.95826	NA	NA	-5.48846	0.783699	-5.05433	0.640731
906793	A375	skin	melanoma	-0.104216	0.00441818	0.0554211	-1.51179	-0.144485	0.0311536	0.192035	-5.54725	0.0187446	0.377833	0.482355	0.143763	-2.30509	NA	NA	-6.3715	0.657753	-3.26463	0.846131
910697	A388	skin	skin_other	0.0265473	0.273929	0.458618	0.389654	-0.186906	0.00659309	0.104082	-7.17591	-0.106727	0.198773	0.482355	-0.822967	-2.53641	-4.74008	0.604875	-5.64317	0.741232	-5.10492	0.629083
910934	A4-Fuk	lymphoma	B_cell_lymphoma	-0.0237049	0.283707	0.458618	-0.343871	-0.0695423	0.209425	0.449815	-2.66995	-0.00881462	0.438649	0.488033	-0.0679688	-1.02726	-5.09798	0.538465	-3.71095	0.926035	-5.51267	0.585396
910851	A427	lung	lung_NSCLC_not specified	0.0189225	0.300889	0.458618	0.277739	0.0355553	0.330643	0.501992	0.317449	0.0592808	0.267336	0.482355	0.45466	0.349949	NA	NA	-6.2862	0.664987	-5.77529	0.51138
910925	A431	skin	skin_other	0.00963825	0.37542	0.463203	0.141468	0.132858	0.0360371	0.200156	1.18619	-0.00469085	0.466976	0.490363	-0.0361708	0.430497	NA	NA	-6.95572	0.673454	-5.84425	0.461315
905948	A498	kidney	kidney	0.0151902	0.324441	0.458618	0.222957	-0.0965838	0.118468	0.350326	-3.70816	-0.0293112	0.326186	0.482355	-0.226017	-1.23707	0.19502	0.963291	-7.95193	0.53943	-3.64151	0.773389
905949	A549	lung	lung_NSCLC_adenocarcinoma	-0.0727058	0.10965	0.36129	-1.05469	-0.0345793	0.365229	0.501992	-1.32761	-0.161234	0.0413339	0.326071	-1.24326	-1.20852	NA	NA	-6.57799	0.672138	-4.6706	0.655689
684052	A673	soft_tissue	rhabdomyosarcoma	0.00242255	0.466469	0.488324	0.0355575	0.196555	0.000378278	0.0473926	1.75491	0.00692465	0.451594	0.488161	0.0531093	0.614525	NA	NA	NA	NA	-4.92424	0.603157
906791	ABC-1	lung	lung_NSCLC_adenocarcinoma	-0.0283143	0.273174	0.458618	-0.410735	0.0463348	0.298554	0.501992	0.413691	0.0104183	0.428234	0.484474	0.079904	0.02762	NA	NA	-4.27523	0.891808	-5.80113	0.46669
910944	ALL-PO	leukemia	lymphoblastic_leukemia	-0.0876249	0.034615	0.182471	-1.27111	0.145764	0.0136836	0.134024	1.30143	0.0233975	0.353828	0.482355	0.17945	0.0699211	-5.06752	0.558389	-4.66624	0.858131	-5.69606	0.533318
910933	AM-38	nervous_system	glioma	0.0303224	0.26711	0.458618	0.445064	0.169865	0.00191237	0.057911	1.51661	-0.129334	0.130887	0.47086	-0.997282	0.321462	2.73545	0.99788	-4.33686	0.887012	-3.39477	0.81243
1295741	AMO-1	myeloma	haematopoietic_neoplasm other	0.099837	0.00674705	0.0672708	1.46538	-0.17566	0.0103043	0.116394	-6.74415	-0.187962	0.00848904	0.193432	-1.44936	-2.24271	-5.00223	0.560412	-5.67249	0.769722	-4.65578	0.67647
910781	AN3-CA	urogenital_system	endometrium	-0.108606	0.00221113	0.0359309	-1.57548	0.0231516	0.373684	0.501992	0.206704	0.216702	0.000715328	0.0568288	1.66202	0.0977491	NA	NA	-5.0535	0.817014	-5.07214	0.602506
906765	ARH-77	myeloma	myeloma	-0.0706455	0.122746	0.37409	-1.0248	0.116212	0.0908414	0.304937	1.03758	-0.0656218	0.257513	0.482355	-0.506004	-0.16441	-3.6492	0.743767	-0.071745	0.995344	-4.03062	0.761599
1290722	ASH-3	thyroid	thyroid	0.063958	0.15895	0.435437	0.938757	-0.143312	0.0323576	0.196065	-5.5022	-0.136992	0.106038	0.433243	-1.05633	-1.87326	NA	NA	-5.92045	0.713009	-2.76652	0.824649
910687	ATN-1	leukemia	lymphoblastic_T_cell_leukaemia	-0.0896606	0.0281527	0.159755	-1.30064	0.135291	0.0304783	0.191157	1.20792	0.0296941	0.326713	0.482355	0.227742	0.0450066	-5.10113	0.524122	-6.46704	0.677518	-6.24332	0.417194
910704	AU565	breast	breast	0.0501205	0.228987	0.458618	0.735655	0.112312	0.106684	0.330211	1.00275	0.0565722	0.269775	0.482355	0.433887	0.724098	NA	NA	-6.15449	0.691581	-4.80539	0.635871
910705	BALL-1	leukemia	B_cell_leukemia	0.0893418	0.025351	0.149802	1.31133	0.111017	0.112036	0.340874	0.99119	0.0504324	0.276644	0.482355	0.386797	0.89644	-2.85228	0.79746	-2.51453	0.959158	-4.87533	0.642265
753531	BB30-HNC	aero_digestive_tract	head and neck	0.121864	0.00012486	0.00374842	1.78868	-0.171752	0.0119627	0.125785	-6.59412	-0.171968	0.023525	0.26699	-1.32603	-2.04382	-5.76418	0.437373	-7.11079	0.55409	-7.82706	0.360773
753532	BB49-HNC	aero_digestive_tract	head and neck	0.0074317	0.400818	0.470919	0.10908	-0.0292874	0.390836	0.501992	-1.12444	-0.19474	0.00515445	0.15356	-1.50162	-0.838992	1.59861	0.990426	-5.94419	0.710695	-1.56198	0.924848
753533	BB65-RCC	kidney	kidney	0.087814	0.0298443	0.166709	1.28891	-0.0781658	0.177056	0.413709	-3.00103	-0.0321598	0.315492	0.482355	-0.247982	-0.653368	-3.67527	0.728673	-5.55663	0.767786	-2.78328	0.862344
910919	BC-1	lymphoma	B_cell_lymphoma	-0.0229323	0.286106	0.458618	-0.332663	-0.101725	0.104761	0.329666	-3.90555	0.090412	0.237966	0.482355	0.693425	-1.1816	-2.26708	0.860637	-0.483532	0.993183	-4.66796	0.666545
924104	BCPAP	thyroid	thyroid	0.0163172	0.316457	0.458618	0.2395	-0.0665929	0.221164	0.458354	-2.55671	-0.0702558	0.253857	0.482355	-0.541737	-0.952983	NA	NA	NA	NA	-5.81639	0.573172
906763	BE-13	leukemia	lymphoblastic_leukemia	-0.0328296	0.266677	0.458618	-0.476236	0.0492023	0.290825	0.501992	0.439294	-0.0409553	0.289939	0.482355	-0.315803	-0.117582	-5.05721	0.624388	-5.3059	0.795125	-4.3925	0.716782
753616	BE2-M17	neuroblastoma	neuroblastoma	0.0096344	0.375462	0.463203	0.141411	0.00745979	0.436867	0.501992	0.0666033	0.140029	0.0997544	0.422327	1.07397	0.427327	-2.26477	0.903876	-5.54813	0.742083	-2.75877	0.907652
753534	BEN	lung	lung_NSCLC_not specified	0.0167872	0.313357	0.458618	0.246398	-0.0949378	0.1231	0.353479	-3.64496	0.0621584	0.265	0.482355	0.47673	-0.973945	NA	NA	NA	NA	-2.8454	0.806077
910926	BFTC-905	urogenital_system	Bladder	-0.0356148	0.263279	0.458618	-0.516639	-0.00120072	0.524769	0.528588	-0.0460994	0.0251044	0.34586	0.482355	0.192541	-0.123399	NA	NA	-8.04521	0.476546	-5.62076	0.523455
906696	BHT-101	thyroid	thyroid	0.00555573	0.424328	0.479296	0.0815455	0.011138	0.421265	0.501992	0.0994436	-0.108157	0.195118	0.482355	-0.833986	-0.217666	NA	NA	-4.43206	0.87292	-0.667256	0.95886
753535	BHY	aero_digestive_tract	head and neck	0.100855	0.00582049	0.0640253	1.48032	0.0125596	0.415357	0.501992	0.112136	-0.0344678	0.307732	0.482355	-0.265779	0.442227	NA	NA	NA	NA	-4.61058	0.666299
1240121	BICR22	aero_digestive_tract	head and neck	0.121825	0.000125936	0.00374842	1.78811	-0.0289717	0.392369	0.501992	-1.11232	-0.162368	0.0391184	0.323845	-1.252	-0.19207	NA	NA	-8.21949	0.489816	-1.72528	0.910906
1240122	BICR78	aero_digestive_tract	head and neck	0.04877	0.233532	0.458618	0.715832	0.105443	0.135058	0.368574	0.941424	0.0126378	0.413984	0.482874	0.0969271	0.584728	NA	NA	-7.26514	0.576427	-3.77285	0.756029
924105	BPH-1	urogenital_system	prostate	-0.00875183	0.385336	0.467943	-0.126957	-0.0655225	0.225504	0.465998	-2.51562	-0.00437572	0.469178	0.490363	-0.0337408	-0.892105	NA	NA	NA	NA	-6.26621	0.46184
906801	BT-20	breast	breast	-0.00955895	0.376447	0.463268	-0.138665	-0.0776553	0.178888	0.4143	-2.98143	0.167656	0.0303276	0.309775	1.28585	-0.611415	NA	NA	-5.36871	0.77554	-4.39341	0.694423
946359	BT-474	breast	breast	-0.0899594	0.0272832	0.157318	-1.30498	0.171929	0.00164979	0.057911	1.53504	0.0977643	0.225256	0.482355	0.749814	0.326625	-1.56582	0.891059	-3.8112	0.912557	-3.55867	0.812492
949093	BT-483	breast	breast	-0.115652	0.000636995	0.0138016	-1.67768	0.111442	0.110274	0.338395	0.99499	0.219933	0.000516509	0.0568288	1.6868	0.334703	NA	NA	0.185221	0.996496	0.588891	0.969872
905951	BT-549	breast	breast	-0.0579681	0.199623	0.458618	-0.840902	-0.0304266	0.385309	0.501992	-1.16817	-0.02683	0.336534	0.482355	-0.206884	-0.738653	NA	NA	-5.5997	0.755745	-3.73102	0.757477
910710	BV-173	leukemia	chronic_myeloid_leukaemia	-0.106785	0.00296945	0.0433298	-1.54905	0.0549803	0.276183	0.501992	0.490881	0.123672	0.154538	0.482355	0.948515	-0.0365522	-3.66766	0.754487	-6.51192	0.640485	-3.4929	0.832342
906746	Becker	nervous_system	glioma	0.0991955	0.00739196	0.0686055	1.45596	-0.0607945	0.245159	0.492384	-2.33409	0.0104974	0.427718	0.484474	0.0805106	-0.265873	-4.93372	0.544419	-6.07848	0.707443	-5.22295	0.57696
687505	C-33-A	urogenital_system	cervix	-0.14549	4.99712e-07	5.1042e-05	-2.11053	0.0272183	0.35886	0.501992	0.243014	0.171743	0.0241091	0.269343	1.3172	-0.183437	NA	NA	-5.96518	0.702043	-4.91793	0.625215
910700	C2BBe1	large_intestine	large_intestine	-0.0107124	0.364412	0.460636	-0.155397	0.000187837	0.46894	0.502687	0.00167707	0.00365152	0.47424	0.490363	0.0280057	-0.0419048	-1.31877	0.913661	-6.07755	0.697555	-2.28442	0.885551
906830	C32	skin	melanoma	-0.145765	4.61213e-07	5.1042e-05	-2.11451	0.172468	0.00158876	0.057911	1.53985	-0.127847	0.135748	0.476016	-0.98582	-0.520159	NA	NA	-4.67979	0.817371	0.111757	0.976182
910850	C3A	digestive_system	liver	0.10045	0.00617524	0.0664173	1.47438	-0.1476	0.0281338	0.18287	-5.66684	-0.0258043	0.341095	0.482355	-0.198975	-1.46381	NA	NA	-3.27079	0.932942	-1.5626	0.901962
910703	CA46	lymphoma	Burkitt_lymphoma	-0.013331	0.34016	0.460636	-0.193383	0.106884	0.129145	0.357901	0.954297	0.0532382	0.27323	0.482355	0.408316	0.389743	0.549371	0.906722	-2.62081	0.963065	-3.80913	0.766636
905963	CAKI-1	kidney	kidney	-0.0621919	0.176063	0.458618	-0.902173	-0.0896946	0.13865	0.372686	-3.44366	-0.0521585	0.270438	0.482355	-0.40219	-1.58267	NA	NA	-4.36755	0.904134	0.240023	0.981629
906826	CAL-120	breast	breast	-0.0214295	0.291446	0.458618	-0.310863	-0.00840093	0.49144	0.513918	-0.322538	0.150169	0.0691235	0.392095	1.15174	0.172778	NA	NA	-5.58975	0.751159	-3.13345	0.817088
910916	CAL-27	aero_digestive_tract	head and neck	0.00656292	0.411509	0.472734	0.0963288	-0.0776112	0.179047	0.4143	-2.97974	0.0082168	0.442838	0.488033	0.0630196	-0.94013	NA	NA	-7.18105	0.542296	-3.44071	0.765668
1290730	CAL-29	urogenital_system	Bladder	-0.0113541	0.358069	0.460636	-0.164706	0.0107113	0.423052	0.501992	0.0956336	0.12128	0.162391	0.482355	0.930168	0.287032	NA	NA	-6.95796	0.612046	-4.15367	0.723414
753541	CAL-33	aero_digestive_tract	head and neck	0.00813512	0.392436	0.469217	0.119405	0.102738	0.145963	0.37813	0.917273	-0.0108872	0.424879	0.483373	-0.0839501	0.317576	NA	NA	-7.58323	0.519945	-5.29415	0.558999
924107	CAL-39	urogenital_system	cervix	0.0168314	0.313072	0.458618	0.247047	-0.13407	0.0432166	0.204751	-5.14738	-0.0617053	0.2607	0.482355	-0.475804	-1.79205	NA	NA	-6.20033	0.682084	-5.45903	0.570948
910927	CAL-51	breast	breast	-0.00606702	0.417428	0.476014	-0.08801	-0.0350745	0.362845	0.501992	-1.34662	0.0290716	0.329116	0.482355	0.222968	-0.403887	NA	NA	-5.69399	0.757636	-4.75454	0.647502
910952	CAL-54	kidney	kidney	0.0768172	0.0783715	0.301267	1.1275	-0.102593	0.102562	0.327946	-3.93886	-0.0817772	0.243197	0.482355	-0.630578	-1.14731	NA	NA	NA	NA	-2.07046	0.932435
906827	CAL-72	bone	osteosarcoma	0.00365753	0.449525	0.483879	0.0536842	0.00233722	0.459303	0.501992	0.0208674	-0.159662	0.0445405	0.338792	-1.23114	-0.385529	NA	NA	-9.15533	0.416295	-0.480856	0.950209
1290765	CAL-78	bone	chondrosarcoma	0.0130279	0.341988	0.460636	0.191219	0.0909544	0.188426	0.424724	0.812069	-0.0732091	0.251436	0.482355	-0.56451	0.14626	NA	NA	-4.25531	0.86387	-1.79762	0.912608
910852	CAL-85-1	breast	breast	0.00576894	0.421578	0.4777	0.0846749	-0.0062169	0.501665	0.519842	-0.238686	0.0191011	0.375879	0.482355	0.146498	-0.00250457	NA	NA	-5.26393	0.786183	-5.31776	0.56738
946382	CAMA-1	breast	breast	-0.0963081	0.0131279	0.104294	-1.39707	0.0303004	0.348084	0.501992	0.270532	0.0680242	0.260641	0.482355	0.521719	-0.201608	NA	NA	NA	NA	-3.08848	0.793942
753624	CAPAN-1	pancreas	pancreas	-0.015607	0.322606	0.458618	-0.2264	0.0349724	0.332519	0.501992	0.312244	-0.0307797	0.320517	0.482355	-0.23734	-0.0504988	NA	NA	-4.21567	0.892362	-4.25616	0.722122
910943	CAS-1	nervous_system	glioma	0.0165318	0.315025	0.458618	0.242649	0.0171077	0.396941	0.501992	0.152743	-0.0669386	0.256476	0.482355	-0.516158	-0.0402554	-1.30579	0.877847	-3.89886	0.85172	-3.21741	0.797799
1240123	CCK-81	large_intestine	large_intestine	-0.071499	0.117289	0.370001	-1.03719	0.0218218	0.378677	0.501992	0.194832	0.0558005	0.270525	0.482355	0.427968	-0.138128	NA	NA	-0.048184	0.995056	-2.41022	0.926288
905952	CCRF-CEM	leukemia	lymphoblastic_leukemia	-0.0859688	0.0405806	0.202903	-1.24709	0.13659	0.0277836	0.18225	1.21952	0.0487877	0.278907	0.482355	0.374183	0.115538	-4.7435	0.589386	-3.51517	0.917361	-5.39146	0.558979
910688	CESS	leukemia	acute_myeloid_leukaemia	0.0655476	0.148858	0.420233	0.96209	-0.131154	0.0471876	0.21112	-5.03542	-0.144465	0.0830763	0.407829	-1.11396	-1.72909	-4.90981	0.574529	-1.64243	0.974723	-5.28981	0.594927
906821	CFPAC-1	pancreas	pancreas	0.0960755	0.0113009	0.0928753	1.41017	0.170171	0.00187037	0.057911	1.51934	-0.0225925	0.356445	0.482355	-0.174209	0.918432	NA	NA	-4.03395	0.823855	-4.35904	0.700204
910568	CGTH-W-1	thyroid	thyroid	0.0599153	0.183293	0.458618	0.87942	-0.0549317	0.270551	0.501992	-2.109	-0.134419	0.114303	0.449966	-1.0365	-0.755359	-2.90973	0.799286	-6.98954	0.594528	-8.37049	0.56235
910853	CHL-1	skin	melanoma	-0.0902802	0.0263713	0.154542	-1.30963	0.180819	0.000924253	0.0508339	1.61441	0.110383	0.195377	0.482355	0.846598	0.383792	NA	NA	-6.74034	0.630554	-5.38274	0.534997
910941	CHP-134	neuroblastoma	neuroblastoma	-0.0841989	0.0476704	0.216037	-1.22141	0.10403	0.140787	0.374212	0.928815	-0.113581	0.180249	0.482355	-0.875814	-0.389471	NA	NA	NA	NA	NA	NA
906820	CHP-212	neuroblastoma	neuroblastoma	-0.0883684	0.0321448	0.173702	-1.2819	0.122971	0.0654323	0.252887	1.09793	-0.00814698	0.44316	0.488033	-0.0628207	-0.082264	NA	NA	-4.80785	0.849734	-3.70528	0.771413
1290769	CL-11	large_intestine	large_intestine	0.00820589	0.391607	0.46901	0.120444	0.102755	0.145894	0.37813	0.917429	-0.0738248	0.250913	0.482355	-0.569257	0.156205	1.20151	0.985776	-0.906823	0.988527	1.51005	0.993465
905961	COLO-205	large_intestine	large_intestine	0.0173871	0.30959	0.458618	0.255203	-0.142621	0.0330838	0.196675	-5.47568	0.0986074	0.223579	0.482355	0.75628	-1.48807	NA	NA	-2.18021	0.966899	-6.59466	0.354074
910569	COLO-320-HSR	large_intestine	large_intestine	0.0789918	0.0666003	0.270564	1.15942	0.105284	0.135706	0.368936	0.940004	0.00799058	0.444362	0.488033	0.0612846	0.720236	-1.63314	0.937673	0.570643	0.997843	0.172581	0.986721
910692	COLO-668	lung	lung_small_cell_carcinoma	-0.0217445	0.290249	0.458618	-0.315431	0.0292792	0.35161	0.501992	0.261414	-0.00205507	0.485497	0.492236	-0.0158465	-0.023288	-1.44074	0.888029	-3.08596	0.94286	-3.55787	0.81117
910689	COLO-678	large_intestine	large_intestine	-0.0418294	0.254305	0.458618	-0.606789	0.0846808	0.206909	0.449014	0.756056	0.149845	0.0700224	0.392095	1.14925	0.43284	NA	NA	-2.52484	0.931917	-1.66576	0.930217
906818	COLO-679	skin	melanoma	-0.150648	1.06003e-07	5.1042e-05	-2.18535	-0.0147306	0.461356	0.501992	-0.565555	-0.00692416	0.451505	0.488161	-0.0533916	-0.934765	NA	NA	-5.16203	0.784656	-6.30223	0.431623
906817	COLO-680N	aero_digestive_tract	oesophagus	0.049694	0.230468	0.458618	0.729395	0.0259465	0.363423	0.501992	0.231658	0.0331542	0.314448	0.482355	0.254279	0.405111	NA	NA	-4.35613	0.856142	-2.9316	0.803859
910691	COLO-684	urogenital_system	endometrium	0.0103775	0.367527	0.460636	0.152318	0.0405631	0.315124	0.501992	0.36216	0.0294069	0.327814	0.482355	0.225539	0.246672	-3.53775	0.750439	-3.64448	0.941228	-4.29319	0.725666
906814	COLO-792	skin	melanoma	-0.0141667	0.333335	0.459219	-0.205506	-0.0206956	0.432572	0.501992	-0.79457	0.0225077	0.358163	0.482355	0.172625	-0.275817	NA	NA	NA	NA	-1.51211	0.91157
906813	COLO-800	skin	melanoma	-0.0118666	0.353189	0.460636	-0.17214	-0.049018	0.297163	0.501992	-1.88195	-0.0058431	0.458961	0.489787	-0.0450556	-0.699716	2.13756	0.994135	-7.62213	0.600269	-4.83453	0.620464
906812	COLO-824	breast	breast	-0.000467549	0.49307	0.495677	-0.0067824	0.0463577	0.298491	0.501992	0.413896	0.173849	0.0213002	0.25813	1.33335	0.580155	1.62593	0.976561	-4.89723	0.825233	-3.05244	0.828093
906805	COR-L105	lung	lung_NSCLC_adenocarcinoma	-0.0390625	0.258742	0.458618	-0.566651	-0.0457481	0.312246	0.501992	-1.75641	0.00435099	0.469355	0.490363	0.0333704	-0.763231	NA	NA	NA	NA	-3.47565	0.778299
687780	COR-L23	lung	lung_NSCLC_large cell	0.11028	0.00125501	0.0249258	1.61866	-0.00332348	0.515062	0.5246	-0.127599	-0.00201969	0.485747	0.492236	-0.0155737	0.491829	NA	NA	-5.88677	0.709669	-4.61668	0.669843
906808	COR-L88	lung	lung_small_cell_carcinoma	-0.106082	0.00331778	0.0454091	-1.53885	0.00845629	0.432596	0.501992	0.0755003	0.0910527	0.236991	0.482355	0.698338	-0.255004	-2.82565	0.81775	-2.01179	0.966349	-3.35763	0.798163
753546	CP66-MEL	skin	melanoma	-0.0171851	0.312308	0.458618	-0.249291	-0.195645	0.00457863	0.0802825	-7.51141	-0.149799	0.0680944	0.392095	-1.15509	-2.97193	-0.049207	0.951016	-3.61712	0.908959	-3.0994	0.852267
753547	CPC-N	lung	lung_small_cell_carcinoma	-0.10845	0.00226896	0.0360512	-1.5732	0.0660612	0.250734	0.500614	0.589814	0.140198	0.0992081	0.422327	1.07526	0.030626	-2.87557	0.818294	-4.29718	0.883063	-1.14332	0.944542
906807	CRO-AP2	lymphoma	B_cell_lymphoma	-0.0934798	0.018468	0.121143	-1.35604	-0.013861	0.465523	0.501992	-0.532166	-0.00833514	0.441885	0.488033	-0.0642716	-0.650827	NA	NA	-3.55647	0.926554	NA	NA
949088	CTB-1	lymphoma	B_cell_lymphoma	-0.0846519	0.0457854	0.213965	-1.22798	0.121673	0.0700394	0.264964	1.08633	0.0319028	0.318673	0.482355	0.244682	0.0343428	-2.54977	0.812396	-4.91029	0.868621	-3.92193	0.758065
753548	CTV-1	leukemia	acute_myeloid_leukaemia	-0.103959	0.00459165	0.056604	-1.50806	0.0613903	0.261153	0.501992	0.548112	0.182709	0.0121193	0.203685	1.4013	0.147118	-4.21476	0.682142	-4.38883	0.883721	-5.2961	0.625569
906824	Ca-Ski	urogenital_system	cervix	-0.0917665	0.0224368	0.140722	-1.33119	0.00538721	0.44585	0.501992	0.0480987	-0.0124978	0.414458	0.482874	-0.0963694	-0.459821	NA	NA	-7.55183	0.549339	-3.95676	0.73698
753538	Ca9-22	aero_digestive_tract	head and neck	0.0189489	0.300751	0.458618	0.278127	-0.133701	0.0437039	0.204751	-5.13321	0.10361	0.212676	0.482355	0.794645	-1.35348	NA	NA	-7.56161	0.519326	-4.57871	0.661309
924108	CaR-1	large_intestine	large_intestine	0.0576911	0.19553	0.458618	0.846774	-0.104808	0.0970927	0.315	-4.0239	-0.0713118	0.253006	0.482355	-0.54988	-1.24234	NA	NA	-5.5219	0.75062	-2.82904	0.829267
724859	Calu-6	lung	lung_NSCLC_adenocarcinoma	-0.0297782	0.270807	0.458618	-0.431971	0.163392	0.00314092	0.0745436	1.45881	0.157769	0.0498289	0.342273	1.21003	0.745623	-4.59329	0.60385	-5.2025	0.773883	-5.16713	0.588672
910915	Capan-2	pancreas	pancreas	-0.0237816	0.28348	0.458618	-0.344983	0.0551417	0.27579	0.501992	0.492322	0.0148401	0.400393	0.482355	0.113818	0.0870519	NA	NA	-2.79358	0.941582	-3.49176	0.788568
687596	ChaGo-K-1	lung	lung_NSCLC_not specified	-0.0992932	0.00891017	0.0749503	-1.44038	0.0418857	0.311204	0.501992	0.373969	0.114021	0.184984	0.482355	0.874498	-0.0639698	NA	NA	NA	NA	-5.00777	0.651018
946367	D-247MG	nervous_system	glioma	-0.00710351	0.404608	0.472704	-0.103046	-0.00285746	0.517202	0.52603	-0.109707	-0.0482274	0.275971	0.482355	-0.371877	-0.194877	-0.512086	0.866677	-6.16234	0.696524	-4.37381	0.697707
946368	D-263MG	nervous_system	glioma	-0.00208201	0.47052	0.48997	-0.0302023	-0.0963645	0.119078	0.350373	-3.69974	0.131148	0.129359	0.47086	1.00585	-0.908029	-2.14454	0.83952	-6.80889	0.609782	-0.682187	0.942618
906834	D-283MED	nervous_system	medulloblastoma	0.115234	0.000495494	0.0122165	1.69138	0.127141	0.0517437	0.222872	1.13515	-0.110106	0.189948	0.482355	-0.849021	0.65917	2.35099	0.99654	-4.86257	0.79236	-0.441853	0.963723
946369	D-336MG	nervous_system	glioma	0.041888	0.250674	0.458618	0.614821	0.058016	0.268929	0.501992	0.517984	-0.0295715	0.325157	0.482355	-0.228023	0.301594	-2.18529	0.878277	-6.147	0.767924	-2.75057	0.844954
946370	D-392MG	nervous_system	glioma	0.098855	0.00775459	0.0701839	1.45097	-0.0368052	0.354529	0.501992	-1.41307	-0.0907122	0.231379	0.482355	-0.699474	-0.220526	NA	NA	-3.67293	0.857849	-2.71923	0.855315
946373	D-502MG	nervous_system	glioma	-0.00436551	0.43947	0.483879	-0.0633273	-0.15132	0.0248472	0.17308	-5.80964	-0.0153321	0.396812	0.482355	-0.118224	-1.99706	1.05363	0.986218	-5.26218	0.771752	-2.49341	0.900715
753549	D-542MG	nervous_system	glioma	-0.00394521	0.445077	0.483879	-0.0572304	0.0496643	0.28961	0.501992	0.443418	-0.109019	0.192855	0.482355	-0.84064	-0.151484	NA	NA	-2.68277	0.942697	-2.48522	0.911959
1290797	DAN-G	pancreas	pancreas	0.0155153	0.322058	0.458618	0.227729	0.0978482	0.164738	0.395664	0.873619	0.128415	0.138621	0.482355	0.984895	0.695414	NA	NA	-4.4834	0.825632	0.958267	0.987293
906832	DB	lymphoma	B_cell_lymphoma	-0.0773042	0.0820043	0.305381	-1.1214	0.115442	0.0939251	0.307356	1.0307	0.0558572	0.270469	0.482355	0.428403	0.112568	-0.187874	0.913015	-4.86278	0.804403	-3.94183	0.75435
906836	DEL	lymphoma	lymphoid_neoplasm other	0.0178778	0.306665	0.458618	0.262406	0.000548252	0.467316	0.501992	0.00489497	-0.145508	0.0800379	0.407829	-1.122	-0.284901	-4.77373	0.604531	-1.64258	0.980671	-5.61839	0.550675
906838	DG-75	lymphoma	Burkitt_lymphoma	0.0403759	0.253327	0.458618	0.592626	-0.0612217	0.243352	0.491475	-2.35049	0.12029	0.165591	0.482355	0.922579	-0.278429	-2.67376	0.860735	-4.93869	0.84746	-2.50057	0.894247
906841	DJM-1	skin	skin_other	0.0495279	0.231033	0.458618	0.726957	0.0406927	0.314737	0.501992	0.363317	-0.0322443	0.315194	0.482355	-0.248633	0.280547	-5.23994	0.518897	-6.57115	0.670597	-4.14322	0.727976
906839	DK-MG	nervous_system	glioma	0.0218616	0.287664	0.458618	0.320878	0.00151693	0.462966	0.501992	0.0135437	-0.0426307	0.286218	0.482355	-0.328722	0.00189983	NA	NA	-3.68771	0.922404	1.86333	0.996329
687983	DMS-114	lung	lung_small_cell_carcinoma	-0.107767	0.00253661	0.0385888	-1.56329	0.0435761	0.306301	0.501992	0.389061	0.00937616	0.435094	0.487486	0.0719115	-0.36744	-3.68809	0.729391	-4.75043	0.814084	-0.913746	0.91957
1297446	DND-41	leukemia	T_cell_leukemia	-0.0883419	0.0322308	0.173702	-1.28151	0.110604	0.113745	0.343155	0.987506	0.186276	0.00946869	0.193432	1.42866	0.378218	-1.58018	0.857975	-2.34152	0.974913	-4.64602	0.685171
906842	DOHH-2	lymphoma	B_cell_lymphoma	-0.0150203	0.32682	0.458618	-0.217889	0.00442444	0.450067	0.501992	0.0395028	-0.0157371	0.394369	0.482355	-0.121347	-0.0999114	-4.42019	0.631148	-4.64733	0.851492	-5.29051	0.580285
910936	DOK	aero_digestive_tract	head and neck	-0.0146901	0.329286	0.458618	-0.213099	-0.185834	0.00688744	0.104537	-7.13474	-0.0216596	0.361203	0.482355	-0.167015	-2.50495	NA	NA	-6.42083	0.714605	-2.15579	0.886678
753552	DSH1	urogenital_system	Bladder	-0.095998	0.0136452	0.106047	-1.39257	0.0558266	0.274133	0.501992	0.498437	0.124515	0.151738	0.482355	0.95498	0.0202809	1.17385	0.976363	-3.94767	0.871058	-5.32503	0.609123
905935	DU-145	urogenital_system	prostate	-0.0716155	0.116547	0.370001	-1.03888	0.0892135	0.19384	0.429088	0.796526	-0.0367012	0.300962	0.482355	-0.283	-0.175117	NA	NA	-4.33748	0.879164	-5.33632	0.55054
906844	DU-4475	breast	breast	0.0133622	0.339081	0.460636	0.196127	0.171444	0.00170722	0.057911	1.53071	0.136915	0.109961	0.439228	1.05008	0.925639	-3.15969	0.784905	-3.49278	0.925047	-3.03375	0.86366
906833	Daoy	nervous_system	medulloblastoma	0.00861063	0.386918	0.467943	0.126384	0.0740833	0.232974	0.477296	0.661439	0.0174454	0.385107	0.482355	0.133799	0.307208	NA	NA	-7.03675	0.584813	-5.01379	0.598547
906837	Detroit562	aero_digestive_tract	head and neck	0.143533	4.60742e-07	5.1042e-05	2.10673	-0.177316	0.00966393	0.116394	-6.80773	-0.00385034	0.472859	0.490363	-0.0296896	-1.5769	NA	NA	-6.76696	0.593089	-4.88631	0.622885
906843	DoTc2-4510	urogenital_system	cervix	0.00776276	0.396842	0.470919	0.11394	-0.117632	0.069453	0.264143	-4.51628	-0.13	0.128707	0.47086	-1.00242	-1.80159	NA	NA	-4.70974	0.813528	-5.62877	0.542823
906847	EB-3	lymphoma	Burkitt_lymphoma	-0.0124025	0.348262	0.460636	-0.179915	-0.0458843	0.311613	0.501992	-1.76164	-0.0674303	0.25609	0.482355	-0.51995	-0.820503	-1.20467	0.898954	0.062004	0.996674	-0.819819	0.902122
906846	EB2	lymphoma	Burkitt_lymphoma	-0.0205527	0.295014	0.458618	-0.298144	-0.170551	0.0125168	0.128606	-6.54799	0.00476545	0.466471	0.490363	0.0365491	-2.26986	2.21902	0.988957	0.286652	0.99778	-5.00558	0.646549
753554	EBC-1	lung	lung_NSCLC_squamous_cell_carcinoma	0.00692432	0.407018	0.472734	0.101633	-0.00201965	0.521037	0.528428	-0.0775408	0.00636497	0.455424	0.488732	0.0488168	0.0243031	NA	NA	-6.5161	0.655781	-4.39545	0.696719
753555	EC-GI-10	aero_digestive_tract	oesophagus	0.136647	3.28384e-06	0.000180611	2.00567	-0.175374	0.0104185	0.116394	-6.73318	-0.156813	0.0507425	0.342273	-1.20917	-1.97889	-2.62317	0.869221	-7.2172	0.553073	-2.10155	0.925237
906848	ECC10	digestive_system	stomach	-0.0249178	0.28036	0.458618	-0.361464	0.0845602	0.207237	0.449014	0.75498	0.0202789	0.369556	0.482355	0.155531	0.183016	NA	NA	-5.0399	0.822908	-3.89429	0.765903
906849	ECC12	digestive_system	stomach	0.0680164	0.132908	0.394312	0.998326	-0.0358327	0.359198	0.501992	-1.37573	-0.00442169	0.468857	0.490363	-0.0340953	-0.137166	NA	NA	NA	NA	-7.58316	0.442961
906851	EFM-19	breast	breast	-0.0945494	0.0162794	0.114613	-1.37156	-0.0417112	0.331169	0.501992	-1.60142	0.193483	0.00555083	0.158754	1.48394	-0.496348	NA	NA	-5.95659	0.682246	-5.11015	0.671555
1290798	EFM-192A	breast	breast	-0.00887719	0.383931	0.467885	-0.128775	0.149764	0.00982242	0.116394	1.33714	-0.00874079	0.439146	0.488033	-0.0673995	0.380322	NA	NA	-3.82264	0.886683	-5.26565	0.571001
911905	EFO-21	urogenital_system	ovary	0.0703338	0.117914	0.370001	1.03234	-0.0485915	0.299117	0.501992	-1.86558	0.0244809	0.348717	0.482355	0.187759	-0.215161	NA	NA	-4.2896	0.858004	-3.8298	0.772445
906852	EFO-27	urogenital_system	ovary	-0.0914913	0.0231299	0.142568	-1.3272	0.0261111	0.362828	0.501992	0.233128	0.045906	0.283418	0.482355	0.352081	-0.24733	NA	NA	-6.67582	0.670255	-5.15169	0.60616
906853	EGI-1	digestive_system	biliary_tract	0.0074808	0.400225	0.470919	0.109801	-0.0670984	0.219129	0.45812	-2.57612	-0.129284	0.131051	0.47086	-0.996896	-1.1544	NA	NA	-5.38285	0.767331	-2.04065	0.859406
906854	EHEB	lymphoma	lymphoid_neoplasm other	-0.0178768	0.308255	0.458618	-0.259326	-0.0680735	0.21523	0.455294	-2.61356	-0.143855	0.0848721	0.410024	-1.10926	-1.32738	-0.939422	0.908514	-3.12135	0.953119	-2.4039	0.873672
905970	EKVX	lung	lung_NSCLC_adenocarcinoma	0.0541179	0.212995	0.458618	0.794327	-0.0334333	0.370757	0.501992	-1.28361	-0.0298281	0.324153	0.482355	-0.230002	-0.239762	1.96972	0.993894	-2.69449	0.870816	-1.24799	0.90838
906855	EM-2	leukemia	chronic_myeloid_leukaemia	-0.0127801	0.344901	0.460636	-0.185392	-0.0378381	0.349583	0.501992	-1.45272	0.0508247	0.276134	0.482355	0.389805	-0.416104	-1.85113	0.84175	-5.50949	0.800386	-3.10565	0.804339
1503369	EMC-BAC-1	lung	lung_NSCLC_adenocarcinoma	0.0189888	0.300543	0.458618	0.278712	0.142893	0.0172353	0.146705	1.2758	-0.020553	0.367017	0.482355	-0.158482	0.465342	NA	NA	-6.60432	0.648424	NA	NA
1503370	EMC-BAC-2	lung	lung_NSCLC_adenocarcinoma	-0.0811437	0.0616251	0.255832	-1.17709	-0.134667	0.0424371	0.204751	-5.17031	-0.083031	0.241771	0.482355	-0.640245	-2.32921	NA	NA	-5.9944	0.752458	NA	NA
1240127	EN	urogenital_system	endometrium	-0.09956	0.00859501	0.0740413	-1.44425	-0.0276399	0.398838	0.501992	-1.06118	0.145364	0.0830447	0.407829	1.11489	-0.463513	NA	NA	-3.49389	0.858344	-3.63194	0.741662
753556	EPLC-272H	lung	lung_NSCLC_squamous_cell_carcinoma	0.0783776	0.069828	0.279769	1.1504	0.138784	0.0236498	0.172547	1.23911	-0.069398	0.25454	0.482355	-0.535122	0.618129	NA	NA	-6.56836	0.699988	-5.81415	0.535161
1240128	ES-2	urogenital_system	ovary	0.00216163	0.470089	0.48997	0.0317277	-0.0299132	0.387799	0.501992	-1.14846	0.00717349	0.449899	0.488161	0.0550178	-0.353906	-2.73054	0.855011	-5.64165	0.761748	0.561225	0.992397
949158	ES1	bone	ewings_sarcoma	0.147197	1.50986e-07	5.1042e-05	2.16052	0.159256	0.00440675	0.0802825	1.42189	-0.141774	0.0911205	0.419718	-1.09321	0.829734	-4.35222	0.651228	-6.21891	0.680995	-5.57865	0.576239
684055	ES3	bone	ewings_sarcoma	0.0540308	0.213384	0.458618	0.793049	-0.0440739	0.320056	0.501992	-1.69214	-0.0245964	0.346678	0.482355	-0.189661	-0.362916	2.23073	0.984163	NA	NA	-3.57037	0.774058
949156	ES4	bone	ewings_sarcoma	0.0751724	0.0878621	0.317735	1.10336	0.0157677	0.402288	0.501992	0.140779	-0.0207284	0.366083	0.482355	-0.159835	0.361435	-5.40501	0.593128	-6.24332	0.676087	-1.92317	0.858746
684057	ES5	bone	ewings_sarcoma	0.0156814	0.320865	0.458618	0.230168	0.0446729	0.303184	0.501992	0.398853	-0.0193248	0.373682	0.482355	-0.149012	0.160003	2.06263	0.987907	-6.78027	0.636919	-2.9355	0.829254
684059	ES7	bone	ewings_sarcoma	0.0716351	0.109601	0.36129	1.05144	0.0311106	0.345318	0.501992	0.277765	-0.0218851	0.360041	0.482355	-0.168754	0.386817	2.72454	0.998008	-7.64718	0.530235	-5.55811	0.559216
949155	ES8	bone	ewings_sarcoma	0.0187329	0.301893	0.458618	0.274956	0.022109	0.377593	0.501992	0.197396	0.018402	0.379728	0.482355	0.141136	0.204496	-5.22498	0.493042	-7.07958	0.60996	-5.90733	0.483538
1503366	ESO26	aero_digestive_tract	oesophagus	0.0993093	0.00727394	0.0686055	1.45763	-0.0744599	0.190599	0.424724	-2.85875	-0.181465	0.0131877	0.204983	-1.39926	-0.93346	NA	NA	-5.04726	0.834947	NA	NA
1503367	ESO51	aero_digestive_tract	oesophagus	0.114223	0.000603129	0.0138016	1.67654	-0.101306	0.105835	0.329666	-3.88947	-0.164336	0.035462	0.314164	-1.26718	-1.16004	NA	NA	-4.44857	0.855205	NA	NA
906861	ETK-1	digestive_system	biliary_tract	0.0702995	0.118134	0.370001	1.03184	0.137382	0.0262317	0.180343	1.22659	0.0038842	0.472613	0.490363	0.0297903	0.762738	-6.48844	0.422676	-7.27606	0.620509	-4.97315	0.616427
906862	EVSA-T	breast	breast	-0.0553937	0.212241	0.458618	-0.803557	0.0116915	0.418956	0.501992	0.104385	0.0149246	0.399883	0.482355	0.114466	-0.194902	-3.23833	0.77876	-5.94671	0.708547	-1.29031	0.927036
949163	EW-1	bone	ewings_sarcoma	0.0252333	0.277049	0.458618	0.370368	0.00401324	0.451877	0.501992	0.0358314	-0.00676748	0.452581	0.488161	-0.0521835	0.118005	-5.59565	0.510131	-5.58286	0.775942	-5.53822	0.551559
684062	EW-11	bone	ewings_sarcoma	-0.0561057	0.208897	0.458618	-0.813885	0.0691147	0.244019	0.491475	0.617077	0.177335	0.0172038	0.223649	1.36009	0.38776	2.45697	0.997537	-6.15959	0.704615	-3.15408	0.820311
949166	EW-13	bone	ewings_sarcoma	-0.0032249	0.454811	0.483914	-0.0467813	0.131344	0.0398353	0.203445	1.17268	0.10012	0.220455	0.482355	0.76788	0.631259	2.33537	0.996149	-1.32154	0.979492	-5.0181	0.658624
949165	EW-16	bone	ewings_sarcoma	-0.0159919	0.319956	0.458618	-0.231983	0.158857	0.00455593	0.0802825	1.41833	-0.000209942	0.498542	0.499595	-0.00161885	0.394909	-4.97088	0.546974	-6.38629	0.691972	-5.43814	0.544416
949164	EW-18	bone	ewings_sarcoma	-0.0922049	0.0213649	0.137621	-1.33755	0.0585269	0.267734	0.501992	0.522546	0.10961	0.197494	0.482355	0.840663	0.00855268	1.95115	0.974555	-5.08389	0.817728	-4.95535	0.639637
949167	EW-22	bone	ewings_sarcoma	-0.0247415	0.280816	0.458618	-0.358908	0.0712719	0.239262	0.4867	0.636337	0.143999	0.0872083	0.410223	1.10442	0.460616	NA	NA	-4.16014	0.846563	NA	NA
949168	EW-24	bone	ewings_sarcoma	0.0167941	0.313313	0.458618	0.246498	0.0577654	0.269518	0.501992	0.515748	0.00463799	0.467357	0.490363	0.0355715	0.265939	-2.73599	0.828852	-0.596646	0.991858	-1.29192	0.939777
949161	EW-3	bone	ewings_sarcoma	0.0652342	0.150864	0.421357	0.957489	0.146107	0.0133056	0.132132	1.30449	0.0838004	0.246707	0.482355	0.642716	0.968231	-2.20907	0.863166	-3.40732	0.924462	-1.70247	0.915028
949160	EW-7	bone	ewings_sarcoma	0.0141721	0.332333	0.459219	0.208015	0.129523	0.0447507	0.20643	1.15642	-0.114769	0.176801	0.482355	-0.884976	0.15982	NA	NA	-2.24039	0.970785	-4.09246	0.752302
906856	EoL-1-cell	leukemia	haematopoietic_neoplasm other	-0.00341255	0.452261	0.483879	-0.0495035	0.00394538	0.452176	0.501992	0.0352256	-0.0356707	0.303997	0.482355	-0.275054	-0.0964439	-3.61653	0.752609	-4.9489	0.790762	-4.70098	0.671658
906863	FADU	aero_digestive_tract	head and neck	-0.0480693	0.239832	0.458618	-0.697307	0.037744	0.323728	0.501992	0.33699	0.127544	0.141568	0.482355	0.978211	0.205965	NA	NA	-6.31848	0.695395	-3.02585	0.811119
1240129	FU-OV-1	urogenital_system	ovary	0.00545032	0.425694	0.48008	0.0799982	0.10976	0.117246	0.349296	0.979968	0.144956	0.0842826	0.409946	1.11175	0.723906	NA	NA	-3.66445	0.90796	-2.02458	0.869497
1290806	FU97	digestive_system	stomach	-0.0624781	0.174358	0.458618	-0.906326	0.152537	0.0077724	0.106956	1.3619	0.161694	0.0413146	0.326071	1.24013	0.565235	NA	NA	-4.8713	0.795402	-1.90995	0.901365
906865	G-361	skin	melanoma	-0.083398	0.0511208	0.227027	-1.2098	0.0792048	0.220995	0.458354	0.707165	0.0187753	0.377664	0.482355	0.143999	-0.119544	NA	NA	-4.79949	0.805293	-5.64784	0.50471
907299	G-401	kidney	kidney	-0.136931	5.3299e-06	0.000254059	-1.98635	0.0311798	0.345083	0.501992	0.278383	0.150203	0.0690274	0.392095	1.152	-0.185323	NA	NA	-6.45082	0.655857	-4.84421	0.66107
907298	G-402	soft_tissue	soft_tissue_other	-0.0379725	0.260264	0.458618	-0.55084	-0.0860774	0.150081	0.379561	-3.30478	0.126581	0.144816	0.482355	0.970826	-0.961599	NA	NA	-7.03293	0.606148	-3.43957	0.782679
1240130	G-MEL	skin	melanoma	-0.0386377	0.259348	0.458618	-0.56049	0.0544757	0.277415	0.501992	0.486376	-0.0156605	0.394829	0.482355	-0.120757	-0.064957	NA	NA	-6.12948	0.715422	-3.21221	0.864704
1303896	GA-10	lymphoma	Burkitt_lymphoma	-0.0725224	0.110804	0.36153	-1.05203	0.0217342	0.379009	0.501992	0.194049	-0.11889	0.164391	0.482355	-0.916749	-0.591577	-5.95444	0.480595	-4.3094	0.893582	-6.45189	0.409841
910932	GAK	skin	melanoma	0.000631665	0.491485	0.495677	0.0092714	-0.0273686	0.400157	0.501992	-1.05077	0.014112	0.404822	0.482874	0.108234	-0.311087	-2.28667	0.858445	-4.24357	0.828863	-2.27572	0.835384
906868	GAMG	nervous_system	glioma	0.0869711	0.032554	0.173702	1.27654	-0.158541	0.0193721	0.150555	-6.08689	-0.0780212	0.247097	0.482355	-0.601615	-1.80399	NA	NA	NA	NA	-4.34076	0.715017
687568	GB-1	nervous_system	glioma	0.0457605	0.242185	0.458618	0.67166	-0.106693	0.0926028	0.306533	-4.09628	-0.0735591	0.25114	0.482355	-0.567208	-1.33061	-3.3242	0.768611	-5.04333	0.828751	-1.66288	0.925758
906869	GCIY	digestive_system	stomach	-0.0845748	0.046103	0.214049	-1.22687	-0.0134415	0.467529	0.501992	-0.516062	0.149311	0.0715199	0.392095	1.14515	-0.199258	-1.90372	0.898868	-3.44977	0.920987	-2.84946	0.820367
906999	GCT	soft_tissue	soft_tissue_other	0.0959727	0.0114539	0.0930625	1.40866	-0.136991	0.0395095	0.203232	-5.25952	-0.017012	0.386818	0.482355	-0.131178	-1.32735	NA	NA	NA	NA	-2.98055	0.807341
906871	GI-1	nervous_system	glioma	0.00384678	0.446961	0.483879	0.056462	-0.103321	0.100739	0.324453	-3.96683	-0.138394	0.101595	0.422327	-1.06714	-1.65917	-4.28821	0.65011	-7.32179	0.573335	-5.6447	0.547286
906872	GI-ME-N	neuroblastoma	neuroblastoma	-0.0926683	0.0202744	0.131784	-1.34427	-0.186526	0.00669621	0.104082	-7.1613	-0.0246778	0.346295	0.482355	-0.190288	-2.89862	-2.47082	0.80715	-5.40295	0.757356	-5.15761	0.66833
906873	GMS-10	nervous_system	glioma	-0.00398133	0.444593	0.483879	-0.0577543	-0.0800903	0.170249	0.401742	-3.07492	-0.0478517	0.276565	0.482355	-0.36898	-1.16722	NA	NA	-6.69981	0.583392	-2.0487	0.88965
906875	GOTO	neuroblastoma	neuroblastoma	-0.024729	0.280849	0.458618	-0.358726	0.107686	0.125836	0.357421	0.961458	-0.014969	0.399019	0.482355	-0.115425	0.162436	-1.27676	0.866881	-5.88474	0.714403	-2.65158	0.845572
907291	GP5d	large_intestine	large_intestine	-0.0762264	0.0882175	0.317735	-1.10576	-0.0236422	0.418269	0.501992	-0.907699	0.188007	0.00836487	0.193432	1.44194	-0.190508	NA	NA	NA	NA	-4.8484	0.631705
907041	GT3TKB	digestive_system	stomach	0.0561583	0.203373	0.458618	0.824276	-0.00710088	0.497538	0.517076	-0.272625	-0.0276552	0.332985	0.482355	-0.213247	0.112801	-5.44011	0.470589	-7.12925	0.570142	-7.19848	0.343821
907290	H-EMC-SS	bone	chondrosarcoma	0.00845207	0.388744	0.468174	0.124057	-0.0861205	0.149941	0.379561	-3.30644	-0.151513	0.0635938	0.392095	-1.1683	-1.45023	0.602321	0.985912	NA	NA	-0.737887	0.937779
1290808	H2369	lung	mesothelioma	0.108565	0.00169713	0.0303363	1.59349	-0.166473	0.0145645	0.134567	-6.39141	-0.0268746	0.336339	0.482355	-0.207228	-1.66838	NA	NA	-5.96785	0.709358	-5.7076	0.494687
1290809	H2373	lung	mesothelioma	0.035201	0.260639	0.458618	0.516671	-0.116894	0.0708638	0.266672	-4.48794	-0.0228062	0.355374	0.482355	-0.175857	-1.38237	NA	NA	-4.83798	0.811442	-2.31866	0.864192
1290810	H2461	lung	mesothelioma	0.0200372	0.295372	0.458618	0.294101	-0.137546	0.0388353	0.202837	-5.28081	-0.0506948	0.272362	0.482355	-0.390903	-1.79254	NA	NA	-3.47645	0.90009	-0.171599	0.968448
1240131	H2591	lung	mesothelioma	0.074536	0.0916526	0.324414	1.09402	-0.010542	0.481332	0.509856	-0.404742	0.0316737	0.319473	0.482355	0.242924	0.310734	NA	NA	NA	NA	-4.07287	0.725458
1240132	H2595	lung	mesothelioma	-0.0230574	0.285703	0.458618	-0.334477	0.0554564	0.275027	0.501992	0.495132	0.0139573	0.405771	0.482874	0.107047	0.089234	NA	NA	-5.10315	0.80829	-3.56565	0.794169
1290812	H2722	lung	mesothelioma	0.0935099	0.0156423	0.114125	1.37251	-0.111661	0.0814855	0.285599	-4.28702	-0.143454	0.0860639	0.410223	-1.10616	-1.34022	NA	NA	-1.56364	0.963517	-3.44463	0.793642
1240134	H2731	lung	mesothelioma	0.0716685	0.109389	0.36129	1.05193	-0.00573041	0.50393	0.521214	-0.220008	-0.0583534	0.263689	0.482355	-0.449958	0.127321	NA	NA	-4.98515	0.820374	-1.54522	0.915812
1290813	H2795	lung	mesothelioma	0.0410858	0.252121	0.458618	0.603046	0.0130097	0.413501	0.501992	0.116155	-0.0801217	0.244981	0.482355	-0.617812	0.0337962	NA	NA	-5.85895	0.71736	-2.04059	0.904442
1240135	H2803	lung	mesothelioma	-0.0630227	0.171084	0.458618	-0.914225	-0.021292	0.42968	0.501992	-0.817466	0.0438192	0.287174	0.482355	0.336076	-0.465205	NA	NA	NA	NA	-0.940764	0.957746
1240136	H2804	lung	mesothelioma	-0.0044884	0.437841	0.483879	-0.0651101	0.138119	0.0248476	0.17308	1.23317	-0.0390998	0.294458	0.482355	-0.301496	0.288856	NA	NA	NA	NA	-4.73702	0.654848
1240137	H2810	lung	mesothelioma	0.0103604	0.367705	0.460636	0.152068	-0.0481233	0.301266	0.501992	-1.8476	-0.0168851	0.38756	0.482355	-0.1302	-0.608579	NA	NA	NA	NA	NA	NA
1290814	H2818	lung	mesothelioma	0.0124312	0.347352	0.460636	0.182462	-0.0997598	0.109865	0.338395	-3.83009	-0.0510093	0.271936	0.482355	-0.393329	-1.34699	NA	NA	NA	NA	-0.465099	0.964848
1240138	H2869	lung	mesothelioma	0.00773578	0.397164	0.470919	0.113544	-0.0152321	0.458949	0.501992	-0.584809	-0.0516176	0.271132	0.482355	-0.398019	-0.289761	NA	NA	-2.13915	0.956804	-4.6711	0.664965
1240139	H290	lung	mesothelioma	0.0521949	0.221165	0.458618	0.766103	-0.0287805	0.393297	0.501992	-1.10498	-0.0483661	0.275755	0.482355	-0.372947	-0.237273	NA	NA	-5.18312	0.803661	-3.45533	0.797324
1240140	H3118	aero_digestive_tract	head and neck	0.00655609	0.411594	0.472734	0.0962285	-0.118538	0.0677516	0.25905	-4.55103	-0.117265	0.169361	0.482355	-0.904222	-1.78634	NA	NA	-5.80793	0.731061	-5.79858	0.461595
1247873	H3255	lung	lung_NSCLC_adenocarcinoma	-0.0158214	0.321119	0.458618	-0.22951	0.107088	0.128305	0.357613	0.956116	-0.130321	0.127656	0.47086	-1.0049	-0.092763	NA	NA	-4.91184	0.807603	-4.26833	0.731149
907042	H4	nervous_system	glioma	0.104558	0.00330292	0.0454091	1.53467	-0.0162752	0.453933	0.501992	-0.624857	-0.033773	0.309985	0.482355	-0.260421	0.216463	NA	NA	-6.00394	0.708793	-4.84717	0.628453
1240141	H513	lung	mesothelioma	0.0157424	0.320432	0.458618	0.231063	-0.140615	0.0352685	0.200156	-5.39867	0.18799	0.0083753	0.193432	1.44181	-1.24193	NA	NA	-3.89538	0.907901	0.853848	0.987338
907043	H9	lymphoma	lymphoid_neoplasm other	-0.0126725	0.34585	0.460636	-0.183831	0.105713	0.133951	0.366954	0.943842	0.0416673	0.291532	0.482355	0.319572	0.359861	-4.68339	0.61594	-4.43852	0.898114	-4.71317	0.662651
753558	HA7-RCC	kidney	kidney	0.084208	0.0426242	0.208742	1.23598	-0.0263386	0.405163	0.501992	-1.01122	-0.00809194	0.443533	0.488033	-0.0623963	0.0541212	-3.94339	0.692854	-3.68882	0.880705	-3.48619	0.772825
949153	HAL-01	leukemia	lymphoblastic_leukemia	0.0815286	0.0541466	0.237514	1.19665	0.0304011	0.347738	0.501992	0.271431	0.0265111	0.339638	0.482355	0.20333	0.557138	1.74604	0.985846	0.476202	0.997977	1.37153	0.985778
1240142	HARA	lung	lung_NSCLC_squamous_cell_carcinoma	-0.0585206	0.196731	0.458618	-0.848916	0.120242	0.07528	0.275194	1.07356	0.01343	0.409029	0.482874	0.103003	0.109216	NA	NA	-7.41212	0.584698	-3.70842	0.782672
1240143	HCC-15	lung	lung_NSCLC_squamous_cell_carcinoma	0.0215593	0.288835	0.458618	0.316441	-0.0287841	0.39328	0.501992	-1.10511	-0.185484	0.0100861	0.200321	-1.43025	-0.73964	NA	NA	-6.87437	0.625165	-4.53192	0.676419
1240145	HCC-44	lung	lung_NSCLC_adenocarcinoma	-0.05893	0.194548	0.458618	-0.854855	0.0980736	0.163905	0.395664	0.875632	-0.104473	0.204302	0.482355	-0.805581	-0.261601	NA	NA	-8.33679	0.547064	-5.8347	0.486455
1290907	HCC-56	large_intestine	large_intestine	0.0167154	0.313822	0.458618	0.245344	0.00458361	0.449368	0.501992	0.0409238	0.0983074	0.224181	0.482355	0.753979	0.346749	NA	NA	-2.1412	0.963814	-4.3158	0.711898
1290908	HCC-78	lung	lung_NSCLC_adenocarcinoma	-0.0686198	0.135789	0.399543	-0.995418	-0.00694354	0.498274	0.517076	-0.266584	0.0375824	0.301318	0.482355	0.288242	-0.324587	NA	NA	-4.16916	0.837247	-3.36434	0.799004
1240146	HCC-827	lung	lung_NSCLC_adenocarcinoma	0.127502	3.42009e-05	0.00135854	1.87143	-0.0744382	0.19068	0.424724	-2.85792	-0.133731	0.116534	0.450387	-1.03119	-0.672556	NA	NA	-3.46054	0.92093	-3.51147	0.766146
749711	HCC1187	breast	breast	0.0799151	0.0619006	0.255832	1.17297	0.0154865	0.403419	0.501992	0.138268	0.148838	0.0728583	0.392095	1.14153	0.817588	-3.95058	0.710633	-6.51641	0.657721	-4.27891	0.718472
907045	HCC1419	breast	breast	-0.0776652	0.0799677	0.303992	-1.12663	-0.114479	0.07563	0.275194	-4.3952	0.198522	0.00371438	0.128675	1.52259	-1.33308	NA	NA	-2.40723	0.95792	-0.924931	0.877274
1290905	HCC1428	breast	breast	-0.139111	2.98858e-06	0.00017807	-2.01798	-0.0176103	0.447498	0.501992	-0.676114	0.16674	0.0318649	0.314164	1.27883	-0.471755	NA	NA	-2.82697	0.914221	-0.489365	0.920257
1303900	HCC1500	breast	breast	0.0604031	0.180486	0.458618	0.88658	-0.122378	0.060881	0.240497	-4.69848	0.208335	0.00158714	0.0944568	1.59784	-0.738019	NA	NA	-0.847686	0.98436	-3.50006	0.771758
907046	HCC1569	breast	breast	0.0743004	0.0930712	0.324899	1.09056	0.193616	0.000444686	0.0473926	1.72867	0.159523	0.0458987	0.341438	1.22348	1.34757	NA	NA	-0.86009	0.986463	-5.31199	0.603614
907047	HCC1806	breast	breast	0.137767	2.41415e-06	0.00017241	2.02211	0.0200314	0.385512	0.501992	0.178847	0.0168929	0.388273	0.482355	0.129562	0.776838	NA	NA	NA	NA	-3.7343	0.783989
749714	HCC1937	breast	breast	-0.0360478	0.262745	0.458618	-0.52292	-0.00140008	0.523862	0.528588	-0.0537536	0.115928	0.179267	0.482355	0.88912	0.104149	NA	NA	-3.81608	0.856887	-2.14202	0.838496
749709	HCC1954	breast	breast	0.109315	0.00148907	0.0272996	1.6045	-0.175775	0.0102588	0.116394	-6.74855	0.0300461	0.325382	0.482355	0.230442	-1.63787	NA	NA	-3.59007	0.876364	-4.59605	0.667072
1290906	HCC202	breast	breast	-0.0160807	0.319357	0.458618	-0.233272	0.0244113	0.369019	0.501992	0.217952	0.198467	0.00373132	0.128675	1.52216	0.502281	NA	NA	-1.24086	0.984582	NA	NA
749715	HCC2157	breast	breast	-0.0366157	0.262034	0.458618	-0.531158	0.141788	0.0187997	0.147712	1.26592	0.186353	0.00941692	0.193432	1.42925	0.72134	-1.08138	0.86786	-5.54176	0.7974	-3.97413	0.761768
749716	HCC2218	breast	breast	-0.0188113	0.303204	0.458618	-0.272882	0.0138891	0.409896	0.501992	0.124006	0.0645048	0.26322	0.482355	0.494726	0.115283	-1.83384	0.844697	-1.55324	0.980527	-2.8636	0.816822
905971	HCC2998	large_intestine	large_intestine	-0.025059	0.28	0.458618	-0.363513	-0.0156075	0.457145	0.501992	-0.599221	0.0423139	0.290168	0.482355	0.324531	-0.212734	NA	NA	-5.29057	0.787507	-5.28927	0.556628
907048	HCC70	breast	breast	0.0413897	0.251584	0.458618	0.607506	0.174104	0.00142018	0.057911	1.55445	0.186317	0.00944071	0.193432	1.42898	1.19698	NA	NA	-5.60834	0.737168	-3.48774	0.783101
753559	HCE-4	aero_digestive_tract	oesophagus	-0.012745	0.34521	0.460636	-0.184882	-0.111981	0.0808049	0.284608	-4.29929	0.0108791	0.425233	0.483373	0.0834386	-1.46691	-4.87027	0.556045	NA	NA	-3.87055	0.763469
907049	HCE-T	aero_digestive_tract	head and neck	-0.0230982	0.285572	0.458618	-0.335069	0.0238913	0.370937	0.501992	0.213309	0.0195979	0.373187	0.482355	0.150308	0.00951587	NA	NA	NA	NA	NA	NA
905936	HCT-116	large_intestine	large_intestine	0.0181524	0.305088	0.458618	0.266436	-0.148437	0.027365	0.181366	-5.69896	0.10812	0.20147	0.482355	0.829236	-1.53443	NA	NA	-6.11611	0.688886	-5.69205	0.520268
905937	HCT-15	large_intestine	large_intestine	-0.00674033	0.409043	0.472734	-0.0977772	0.0837026	0.209549	0.449815	0.747322	0.137207	0.108991	0.437802	1.05232	0.56729	NA	NA	-0.625256	0.988615	0.201339	0.967355
907050	HD-MY-Z	lymphoma	Hodgkin_lymphoma	0.0672469	0.137898	0.400802	0.987032	-0.136228	0.0404529	0.204751	-5.23022	-0.15644	0.0515928	0.344756	-1.2063	-1.81649	-4.45453	0.646059	-6.29408	0.673199	-3.53206	0.786877
924110	HDLM-2	lymphoma	Hodgkin_lymphoma	0.00948523	0.377094	0.463268	0.139222	0.100382	0.155183	0.387958	0.896245	-0.104968	0.203112	0.482355	-0.809402	0.0753548	-3.1253	0.792826	-4.95184	0.87094	-4.14163	0.738603
1290922	HDQ-P1	breast	breast	0.0930664	0.0165107	0.114613	1.366	-0.146167	0.0294925	0.188278	-5.61179	-0.0121394	0.416754	0.483373	-0.0936059	-1.44647	NA	NA	-4.47641	0.83506	-3.3266	0.800487
907051	HEC-1	urogenital_system	endometrium	-0.0804414	0.0651283	0.266096	-1.16691	0.191404	0.000502572	0.0473926	1.70891	0.209962	0.00136634	0.0888122	1.61033	0.717444	NA	NA	-5.57925	0.762243	-3.78451	0.750087
907053	HEL	leukemia	acute_myeloid_leukaemia	-0.0017507	0.475121	0.491784	-0.0253961	0.0186672	0.390804	0.501992	0.166667	-0.0270694	0.335493	0.482355	-0.20873	-0.0224864	-3.18458	0.820187	NA	NA	-3.26283	0.854995
907055	HGC-27	digestive_system	stomach	-0.0173849	0.311109	0.458618	-0.252191	0.16156	0.00364326	0.0778327	1.44246	0.142409	0.0921618	0.419718	1.09222	0.760827	NA	NA	-7.43216	0.507232	-6.29139	0.466784
907056	HH	leukemia	T_cell_leukemia	-0.0336165	0.265708	0.458618	-0.487651	0.116843	0.0883414	0.301159	1.04321	-0.0234673	0.352105	0.482355	-0.180954	0.124867	-2.63706	0.823607	-3.32045	0.947439	-4.72408	0.711538
905938	HL-60	leukemia	acute_myeloid_leukaemia	-0.10488	0.0039953	0.0519389	-1.52142	0.117958	0.0839745	0.292887	1.05316	0.0150903	0.398886	0.482355	0.115737	-0.117506	-4.64014	0.61928	-3.24567	0.937207	-2.24096	0.89828
907057	HLE	digestive_system	liver	-0.029042	0.271955	0.458618	-0.421292	0.101657	0.150232	0.379561	0.907622	-0.0919229	0.229452	0.482355	-0.70881	-0.0741601	NA	NA	NA	NA	-4.58464	0.673427
907058	HMV-II	skin	melanoma	-0.0740681	0.10118	0.344201	-1.07445	0.0173469	0.395994	0.501992	0.154878	-0.0239159	0.349925	0.482355	-0.184414	-0.367996	NA	NA	-2.17375	0.96124	-5.3458	0.609301
907059	HN	aero_digestive_tract	head and neck	0.0426869	0.249136	0.458618	0.626547	-0.142999	0.0326848	0.196384	-5.49019	-0.0117412	0.419321	0.483373	-0.0905352	-1.65139	NA	NA	-6.9669	0.602346	0.360559	0.987121
924111	HO-1-N-1	aero_digestive_tract	head and neck	0.0595074	0.185608	0.458618	0.873433	-0.00426682	0.510714	0.522404	-0.163817	-0.149869	0.0679082	0.392095	-1.15563	-0.148671	NA	NA	NA	NA	-5.01281	0.597503
905972	HOP-62	lung	lung_NSCLC_adenocarcinoma	-0.00367327	0.448735	0.483879	-0.0532855	0.00251469	0.458513	0.501992	0.0224519	-0.0458426	0.279957	0.482355	-0.353489	-0.128107	-4.36158	0.640532	-5.89111	0.723997	-6.25186	0.473289
905973	HOP-92	lung	lung_NSCLC_large cell	0.0244994	0.279014	0.458618	0.359596	0.0204594	0.383866	0.501992	0.182668	-0.170252	0.0259081	0.284989	-1.3128	-0.256845	NA	NA	-4.72141	0.872331	-2.97009	0.820656
907060	HOS	bone	osteosarcoma	0.0493273	0.231708	0.458618	0.724012	0.00102822	0.465158	0.501992	0.0091803	-0.0482742	0.275898	0.482355	-0.372238	0.120318	NA	NA	-6.92836	0.578182	-5.739	0.487343
1298136	HPAC	pancreas	pancreas	0.0076402	0.398307	0.470919	0.112141	-0.0520189	0.283544	0.501992	-1.99717	-0.130994	0.125456	0.469638	-1.01008	-0.965037	NA	NA	NA	NA	-3.6619	0.780812
724869	HPAF-II	pancreas	pancreas	0.0183875	0.303771	0.458618	0.269886	-0.0113034	0.47772	0.508117	-0.433973	-0.0124656	0.414664	0.482874	-0.0961211	-0.0867361	NA	NA	NA	NA	-4.09736	0.725881
907061	HSC-3	aero_digestive_tract	head and neck	-0.0708237	0.121604	0.37409	-1.02739	-0.131114	0.0472436	0.21112	-5.03389	-0.156925	0.0504889	0.342273	-1.21004	-2.42377	NA	NA	NA	NA	-5.18169	0.592148
907062	HSC-4	aero_digestive_tract	head and neck	0.0402522	0.253531	0.458618	0.590811	0.0138409	0.410093	0.501992	0.123576	0.0339419	0.311907	0.482355	0.260321	0.324903	NA	NA	-8.11111	0.7276	-0.466406	0.932071
907064	HT-1080	soft_tissue	fibrosarcoma	0.0701799	0.118904	0.370001	1.03008	-0.107959	0.0896722	0.302432	-4.14488	-0.0940941	0.225784	0.482355	-0.725552	-1.28012	NA	NA	-7.376	0.490823	-5.99366	0.429851
907289	HT-115	large_intestine	large_intestine	0.0289648	0.26927	0.458618	0.425138	-0.0621117	0.239606	0.4867	-2.38466	0.032731	0.31585	0.482355	0.251034	-0.569497	NA	NA	-2.94919	0.939005	-1.39075	0.949347
907065	HT-1197	urogenital_system	Bladder	0.0163051	0.316539	0.458618	0.239322	-0.0135535	0.466994	0.501992	-0.520362	-0.0431695	0.285091	0.482355	-0.332876	-0.204639	NA	NA	-3.77082	0.87716	-2.02195	0.862375
907066	HT-1376	urogenital_system	Bladder	-0.0146366	0.329692	0.458618	-0.212323	0.0167054	0.398539	0.501992	0.149151	0.00445648	0.46862	0.490363	0.0341795	-0.00966419	NA	NA	-2.89109	0.938774	-3.4589	0.787697
907067	HT-144	skin	melanoma	-0.0117326	0.354449	0.460636	-0.170196	-0.205252	0.00301199	0.0742612	-7.88029	-0.108602	0.193954	0.482355	-0.837423	-2.96264	-4.828	0.588612	NA	NA	-7.43386	0.433428
905939	HT-29	large_intestine	large_intestine	0.00781536	0.396215	0.470919	0.114712	0.0810205	0.216501	0.456503	0.723376	0.158442	0.0482984	0.342273	1.21518	0.684424	NA	NA	-5.3594	0.762673	-5.73328	0.480794
907068	HT-3	urogenital_system	cervix	0.125475	5.51979e-05	0.00207718	1.84168	-0.166258	0.01468	0.134567	-6.38315	-0.172259	0.0231377	0.26699	-1.32828	-1.95658	NA	NA	-5.62437	0.757299	-2.05349	0.830424
907287	HT55	large_intestine	large_intestine	-0.0839743	0.0486231	0.218651	-1.21815	0.033712	0.336626	0.501992	0.300992	0.0256045	0.343612	0.482355	0.196376	-0.240262	NA	NA	-4.1626	0.856353	0.54666	0.984481
924151	HTC-C3	thyroid	thyroid	0.0682289	0.131529	0.393342	1.00145	-0.00535198	0.505689	0.521214	-0.205479	0.106197	0.206402	0.482355	0.814491	0.536819	NA	NA	NA	NA	-3.63111	0.808328
907073	HUTU-80	digestive_system	digestive_system_other	-0.00465219	0.435679	0.483879	-0.067486	-0.152468	0.0238989	0.172603	-5.85374	-0.0192525	0.374082	0.482355	-0.148455	-2.02323	-6.38803	0.322408	-6.83568	0.585128	-6.12986	0.409863
1298134	HeLa	urogenital_system	cervix	-0.0667737	0.147653	0.420233	-0.968639	0.024308	0.369399	0.501992	0.217029	-5.10081e-05	0.499667	0.499667	-0.000393319	-0.250668	NA	NA	-5.98703	0.71579	-3.55414	0.82341
1240151	Hs746T	digestive_system	stomach	0.101402	0.00536865	0.0619127	1.48835	-0.0315639	0.379798	0.501992	-1.21184	-0.248307	2.29444e-05	0.00820263	-1.91468	-0.546054	NA	NA	-3.54372	0.889994	-1.25314	0.957835
907069	HuCCT1	digestive_system	biliary_tract	0.0587317	0.189924	0.458618	0.862048	-0.000303922	0.528838	0.52934	-0.0116685	-0.00197819	0.48604	0.492236	-0.0152537	0.278375	NA	NA	-4.97101	0.794196	-5.88598	0.504266
907071	HuH-7	digestive_system	liver	0.0059278	0.419542	0.476904	0.0870067	-0.0221879	0.425333	0.501992	-0.851862	0.0435383	0.287714	0.482355	0.333922	-0.143645	NA	NA	-4.08948	0.885862	-3.52084	0.794949
907072	HuO9	bone	osteosarcoma	0.0853746	0.0381481	0.196229	1.25311	0.0220078	0.377974	0.501992	0.196493	-0.143211	0.0867872	0.410223	-1.10429	0.115103	NA	NA	-5.44645	0.758201	-4.94875	0.634145
907285	HuP-T3	pancreas	pancreas	0.0011012	0.484895	0.495419	0.0161631	0.000992102	0.46532	0.501992	0.00885779	-0.000803095	0.494346	0.498117	-0.0061926	0.00627611	NA	NA	-5.3873	0.785186	-1.36205	0.937029
907286	HuP-T4	pancreas	pancreas	-0.0537348	0.219582	0.458618	-0.779493	-0.137521	0.0388653	0.202837	-5.27986	-0.0147355	0.400447	0.482355	-0.113625	-2.05766	NA	NA	-5.5087	0.76342	-3.28884	0.781034
910779	IA-LM	lung	lung_NSCLC_large cell	0.0275616	0.271824	0.458618	0.404541	-0.138699	0.0374631	0.200156	-5.32508	-0.153737	0.0579992	0.370263	-1.18545	-2.03533	-5.87758	0.546053	-4.0852	0.871636	-5.5959	0.527277
907169	IGR-1	skin	melanoma	-0.00646972	0.412388	0.472734	-0.0938516	0.0912179	0.187586	0.424724	0.814422	0.019332	0.374623	0.482355	0.148269	0.289613	NA	NA	-4.83926	0.817114	-6.26408	0.427856
1240153	IGR-37	skin	melanoma	-0.0214087	0.291527	0.458618	-0.310561	-0.0365627	0.355692	0.501992	-1.40376	0.00826767	0.442496	0.488033	0.0634098	-0.550303	NA	NA	-6.52724	0.650251	-4.47892	0.695869
905968	IGROV-1	urogenital_system	ovary	0.0799372	0.0617902	0.255832	1.1733	-0.0984197	0.113441	0.343155	-3.77864	0.0785455	0.252168	0.482355	0.602413	-0.667645	NA	NA	-4.19685	0.817737	-6.11818	0.484035
1240154	IHH-4	thyroid	thyroid	0.0455078	0.242824	0.458618	0.66795	-0.177959	0.00942478	0.116394	-6.83242	-0.195754	0.00476692	0.148189	-1.50944	-2.55797	NA	NA	-7.22675	0.53523	-5.7816	0.466553
753563	IM-9	myeloma	myeloma	0.0578884	0.194484	0.458618	0.84967	-0.129709	0.0492589	0.217408	-4.97994	-0.0355142	0.304472	0.482355	-0.273847	-1.46804	3.16539	0.999056	0.140191	0.996336	-0.605929	0.965302
1240155	IM-95	digestive_system	stomach	-0.0193239	0.300633	0.458618	-0.280318	0.108708	0.121607	0.353479	0.970578	0.0581274	0.268341	0.482355	0.445814	0.378692	NA	NA	NA	NA	-5.80622	0.497433
907170	IMR-5	neuroblastoma	neuroblastoma	0.0105274	0.365966	0.460636	0.154519	0.126517	0.0536766	0.224856	1.12959	0.00305014	0.478456	0.490363	0.0233933	0.435833	-5.40465	0.486796	-1.23177	0.989562	-4.48721	0.691937
907171	IPC-298	skin	melanoma	-0.0500591	0.23356	0.458618	-0.726172	0.185689	0.000693494	0.0508339	1.65789	0.0334616	0.313445	0.482355	0.256638	0.396119	NA	NA	-6.00586	0.703852	-3.30884	0.789107
907172	IST-MEL1	skin	melanoma	-0.00476747	0.434163	0.483879	-0.0691582	0.0283997	0.354682	0.501992	0.253561	-0.0794643	0.24566	0.482355	-0.612743	-0.14278	-3.64099	0.724685	-5.87351	0.742783	-1.85863	0.892544
907173	IST-MES1	lung	mesothelioma	0.012744	0.344512	0.460636	0.187053	0.0264922	0.361456	0.501992	0.236531	-0.0341671	0.308698	0.482355	-0.263459	0.0533748	-2.53679	0.846514	NA	NA	-0.630487	0.895229
753564	IST-SL1	lung	lung_small_cell_carcinoma	0.0600507	0.182518	0.458618	0.881408	-0.167054	0.0142564	0.134567	-6.41372	0.164642	0.0355906	0.314164	1.26274	-1.42319	-3.4925	0.755612	-5.53683	0.770268	-3.23602	0.801307
753565	IST-SL2	lung	lung_small_cell_carcinoma	-0.0707309	0.122198	0.37409	-1.02604	0.0632323	0.257008	0.501992	0.564558	0.184624	0.0106303	0.203126	1.41599	0.318169	-3.1524	0.813452	-3.73204	0.942188	-4.06663	0.759561
753566	J82	urogenital_system	Bladder	-0.102528	0.00566938	0.0633376	-1.4873	0.0294996	0.350845	0.501992	0.263382	0.158339	0.0485291	0.342273	1.2144	-0.00317265	NA	NA	NA	NA	-2.32494	0.900838
907175	JAR	urogenital_system	urogenital_system_other	-0.04382	0.250452	0.458618	-0.635666	0.0254685	0.365155	0.501992	0.227391	-0.00162843	0.48851	0.494038	-0.0125567	-0.140277	-3.52481	0.767508	NA	NA	-2.36232	0.913609
907176	JEG-3	urogenital_system	urogenital_system_other	0.0125863	0.345936	0.460636	0.184739	0.0125477	0.415406	0.501992	0.112029	0.162396	0.0399004	0.324191	1.24551	0.514094	NA	NA	-5.65754	0.757195	-4.26337	0.716398
1327765	JEKO-1	lymphoma	B_cell_lymphoma	-0.00240676	0.466028	0.488324	-0.0349132	-0.00705874	0.497735	0.517076	-0.271007	0.0173255	0.385791	0.482355	0.13288	-0.0576802	NA	NA	-5.11596	0.846501	NA	NA
1298151	JHH-1	digestive_system	liver	0.0771993	0.0762357	0.296242	1.13311	0.0472125	0.296154	0.501992	0.421527	-0.140413	0.0952933	0.421085	-1.08271	0.157308	NA	NA	-5.05148	0.835043	-4.61539	0.672046
1240157	JHH-2	digestive_system	liver	0.0850791	0.0392507	0.200459	1.24877	-0.121545	0.0623245	0.243508	-4.66649	-0.150574	0.0660407	0.392095	-1.16106	-1.52626	NA	NA	-4.89955	0.820666	-3.06043	0.878015
1240158	JHH-4	digestive_system	liver	-0.0664259	0.149873	0.420233	-0.963593	0.0149475	0.405594	0.501992	0.133456	0.0994314	0.221895	0.482355	0.762599	-0.0225126	NA	NA	-2.29037	0.967112	-2.75978	0.90096
1240159	JHH-6	digestive_system	liver	0.0235046	0.281966	0.458618	0.344994	-0.0330874	0.372428	0.501992	-1.27033	-0.017053	0.386579	0.482355	-0.131494	-0.352276	NA	NA	-6.20303	0.686099	-2.84934	0.837494
1240160	JHH-7	digestive_system	liver	0.071762	0.108797	0.36129	1.0533	-0.0573653	0.259882	0.501992	-2.20244	0.140275	0.0989587	0.422327	1.07586	-0.0244253	NA	NA	-5.39777	0.760658	-5.01266	0.588564
1240161	JHU-011	aero_digestive_tract	head and neck	0.0267461	0.273497	0.458618	0.392573	-0.21402	0.00202176	0.057911	-8.2169	-0.0750056	0.249886	0.482355	-0.578362	-2.8009	NA	NA	-9.87266	0.622811	-6.13677	0.43347
1240162	JHU-022	aero_digestive_tract	head and neck	-0.00760229	0.398626	0.470919	-0.110281	-0.0265518	0.404127	0.501992	-1.01941	0.0342039	0.311082	0.482355	0.262331	-0.289119	NA	NA	-6.05304	0.728055	1.40737	0.993211
1327766	JJN-3	myeloma	haematopoietic_neoplasm other	-0.0342528	0.264935	0.458618	-0.496881	0.0218369	0.37862	0.501992	0.194967	0.110563	0.194881	0.482355	0.847976	0.18202	-3.39872	0.74486	-5.97897	0.734265	-4.02218	0.757721
1327769	JSC-1	lymphoma	B_cell_lymphoma	-0.099696	0.00843786	0.073574	-1.44622	-0.113692	0.0772321	0.277655	-4.36501	-0.105079	0.202844	0.482355	-0.810257	-2.20716	-5.61706	0.53353	-3.56842	0.92305	-4.69632	0.70065
1327771	JURL-MK1	leukemia	chronic_myeloid_leukaemia	0.0946283	0.0136113	0.106047	1.38893	-0.0353794	0.361377	0.501992	-1.35833	0.00133948	0.490503	0.495353	0.0102733	0.0136248	NA	NA	-4.14044	0.901987	-4.30352	0.720391
907270	JVM-3	lymphoma	lymphoid_neoplasm other	0.0755464	0.0856639	0.314101	1.10885	-0.11367	0.0772775	0.277655	-4.36416	-0.0995594	0.215294	0.482355	-0.767694	-1.341	3.03967	0.999016	-6.01928	0.70558	-1.2308	0.972985
907268	JiyoyeP-2003	lymphoma	Burkitt_lymphoma	-0.00618257	0.415974	0.475114	-0.0896861	0.00635188	0.441653	0.501992	0.0567116	-0.0982013	0.218071	0.482355	-0.757222	-0.263399	-3.82763	0.732764	-3.21726	0.942112	-4.53467	0.685707
907271	KALS-1	nervous_system	glioma	-0.0949257	0.0155596	0.114125	-1.37702	0.0930417	0.181631	0.416469	0.830705	-0.00777692	0.445674	0.488033	-0.0599672	-0.202094	-5.78297	0.51416	NA	NA	-5.54745	0.606353
1327774	KARPAS-231	leukemia	B_cell_leukemia	-0.0190125	0.302179	0.458618	-0.275801	-0.0325987	0.37479	0.501992	-1.25157	0.180727	0.0138323	0.210427	1.3861	-0.047088	-5.19178	0.528139	-3.23828	0.932047	-6.3427	0.406253
907274	KARPAS-422	lymphoma	B_cell_lymphoma	0.0111387	0.359744	0.460636	0.163491	0.00793788	0.434814	0.501992	0.0708718	0.00962549	0.433443	0.487283	0.0738237	0.102729	-2.87354	0.810304	-3.08015	0.957972	-3.75973	0.770823
1327775	KARPAS-620	myeloma	haematopoietic_neoplasm other	-0.0227426	0.28673	0.458618	-0.329911	-0.00378338	0.512945	0.523189	-0.145256	-0.171976	0.0235152	0.26699	-1.32609	-0.600419	-4.82289	0.620068	-2.00557	0.974989	-5.13645	0.701706
907276	KATOIII	digestive_system	stomach	0.0713088	0.111674	0.36153	1.04665	-0.0275038	0.3995	0.501992	-1.05596	0.0644812	0.263237	0.482355	0.494546	0.161747	NA	NA	-4.97628	0.840666	NA	NA
1330931	KCL-22	leukemia	chronic_myeloid_leukaemia	-0.08699	0.0368259	0.191927	-1.2619	0.00411042	0.451449	0.501992	0.0366991	0.0789047	0.251829	0.482355	0.605168	-0.206678	-4.67038	0.611004	-3.01044	0.948643	-4.48783	0.696107
907277	KE-37	leukemia	lymphoblastic_leukemia	-0.118103	0.000397295	0.0109191	-1.71324	0.196111	0.000387636	0.0473926	1.75094	0.0424439	0.2899	0.482355	0.325528	0.121075	-4.39529	0.645476	-0.950687	0.991846	-5.42157	0.592499
753618	KELLY	neuroblastoma	neuroblastoma	-0.0888389	0.0306475	0.168561	-1.28872	0.125915	0.0555841	0.228406	1.12421	0.13903	0.102997	0.423236	1.06631	0.300597	-2.10752	0.899357	-5.92026	0.745318	-2.3589	0.912894
924186	KGN	urogenital_system	ovary	0.000410157	0.494597	0.495984	0.00602017	0.139095	0.0231053	0.172087	1.24188	-0.0322015	0.315345	0.482355	-0.248303	0.333199	-4.94424	0.597515	-5.79157	0.733957	-4.95455	0.635261
907279	KINGS-1	nervous_system	glioma	-0.00678828	0.408454	0.472734	-0.0984727	0.0721268	0.237363	0.484899	0.643971	0.022967	0.35591	0.482355	0.176148	0.240549	-3.74858	0.722726	-6.52609	0.707102	-2.62208	0.823999
924187	KLE	urogenital_system	endometrium	-0.0415764	0.254752	0.458618	-0.603119	0.0317827	0.343045	0.501992	0.283765	0.0152261	0.398072	0.482355	0.116778	-0.0675253	-2.2592	0.859272	-3.49439	0.876859	-1.75061	0.881293
909976	KM-H2	lymphoma	Hodgkin_lymphoma	-0.0509964	0.230295	0.458618	-0.739768	0.108453	0.122663	0.353479	0.968303	-0.00587575	0.458735	0.489787	-0.0453074	0.0610759	-3.40927	0.788354	0.038487	0.996287	-4.69857	0.670686
1298168	KMRC-1	kidney	kidney	0.099809	0.00677413	0.0672708	1.46497	0.0107653	0.422825	0.501992	0.0961155	-0.18363	0.0114337	0.203685	-1.41596	0.0483754	NA	NA	-1.76929	0.970748	-0.153879	0.965855
1298169	KMRC-20	kidney	kidney	0.0983331	0.00833904	0.073574	1.44331	0.19275	0.000466471	0.0473926	1.72093	-0.0907836	0.231267	0.482355	-0.700025	0.821404	NA	NA	-5.06078	0.812271	-1.52604	0.954863
907282	KNS-42	nervous_system	glioma	-0.0460986	0.245201	0.458618	-0.668719	-0.00251958	0.518751	0.526856	-0.0967348	-0.0326956	0.31362	0.482355	-0.252113	-0.339189	-4.72087	0.584111	-5.26462	0.766776	-4.82488	0.643289
753569	KNS-62	lung	lung_NSCLC_squamous_cell_carcinoma	0.0109674	0.361465	0.460636	0.160976	-0.0241894	0.41561	0.501992	-0.928709	-0.00296048	0.479113	0.490363	-0.022828	-0.26352	NA	NA	-6.59764	0.751993	NA	NA
924188	KNS-81-FD	nervous_system	glioma	-0.0792351	0.0713885	0.282004	-1.14941	-0.0111876	0.47827	0.508117	-0.429529	0.0110537	0.424102	0.483373	0.0847773	-0.498053	-1.4715	0.894356	-5.29883	0.795772	-0.213319	0.918407
1298215	KON	aero_digestive_tract	head and neck	0.116163	0.00041233	0.0109191	1.70501	-0.128437	0.0511403	0.221608	-4.93111	0.0125733	0.414391	0.482874	0.0964324	-1.04322	NA	NA	-7.87073	0.535204	-5.77092	0.501501
1330933	KOPN-8	leukemia	B_cell_leukemia	-0.0266	0.27645	0.458618	-0.385867	0.18199	0.000861274	0.0508339	1.62486	0.00247457	0.482501	0.491436	0.018979	0.419326	-4.47996	0.63928	-5.40919	0.816337	-4.17472	0.73678
753570	KOSC-2	aero_digestive_tract	head and neck	0.025641	0.276029	0.458618	0.376352	-0.138667	0.0375006	0.200156	-5.32385	-0.0200568	0.369683	0.482355	-0.154657	-1.70072	NA	NA	NA	NA	-2.596	0.837548
1298216	KP-1N	pancreas	pancreas	0.000819856	0.488842	0.495677	0.0120336	0.0327138	0.339927	0.501992	0.292079	-0.113547	0.180347	0.482355	-0.875552	-0.19048	NA	NA	-4.63395	0.849937	-5.23042	0.578609
1298219	KP-3	pancreas	pancreas	-0.00408097	0.44326	0.483879	-0.0591998	-0.0210897	0.430661	0.501992	-0.8097	0.145366	0.0830408	0.407829	1.1149	0.081999	NA	NA	-4.41559	0.894359	-3.57435	0.809791
753572	KP-4	pancreas	pancreas	-0.00138635	0.4802	0.493338	-0.0201108	-0.0118208	0.47526	0.506747	-0.453837	-0.13889	0.100035	0.422327	-1.07097	-0.514973	NA	NA	NA	NA	-5.91059	0.466857
907313	KS-1	nervous_system	glioma	-0.10188	0.00622372	0.0664173	-1.4779	0.190439	0.000530267	0.0473926	1.7003	-0.13916	0.0991881	0.422327	-1.07305	-0.283551	-5.14709	0.625932	-6.30525	0.699502	-6.52535	0.561881
909975	KURAMOCHI	urogenital_system	ovary	-0.0258318	0.278139	0.458618	-0.374723	0.0357515	0.330015	0.501992	0.319201	0.142546	0.0917287	0.419718	1.09327	0.345917	-4.89582	0.556615	-4.2379	0.888282	-5.87321	0.514902
907300	KY821	leukemia	leukemia	-0.115815	0.000617735	0.0138016	-1.68004	0.119554	0.0778594	0.278347	1.06742	0.0753379	0.255008	0.482355	0.577812	-0.0116039	-3.61314	0.743812	-0.446995	0.994	-0.749169	0.960293
1240166	KYM-1	soft_tissue	rhabdomyosarcoma	0.000872355	0.488105	0.495677	0.0128042	-0.0235966	0.418491	0.501992	-0.905948	-0.0660695	0.25716	0.482355	-0.509456	-0.467533	NA	NA	-6.39835	0.668944	-4.04364	0.737368
753573	KYSE-140	aero_digestive_tract	oesophagus	0.000324455	0.495801	0.496495	0.00476227	0.027766	0.356916	0.501992	0.247903	0.148826	0.0728919	0.392095	1.14143	0.4647	NA	NA	-5.12772	0.781871	-3.73648	0.755308
907317	KYSE-150	aero_digestive_tract	oesophagus	0.0103453	0.367864	0.460636	0.151845	-0.131155	0.0471869	0.21112	-5.03544	0.166922	0.0315555	0.314164	1.28022	-1.20112	NA	NA	-5.06567	0.798073	-5.79628	0.501861
907319	KYSE-270	aero_digestive_tract	oesophagus	-0.0121633	0.350439	0.460636	-0.176444	-0.0978956	0.114861	0.345065	-3.75852	-0.0238619	0.350186	0.482355	-0.183997	-1.37299	NA	NA	NA	NA	-5.7584	0.4942
753574	KYSE-410	aero_digestive_tract	oesophagus	-0.0379575	0.260284	0.458618	-0.550623	0.0196853	0.386847	0.501992	0.175757	0.164953	0.0350207	0.314164	1.26512	0.296753	NA	NA	-6.18437	0.671088	-5.08115	0.638098
907320	KYSE-450	aero_digestive_tract	oesophagus	0.00369921	0.44896	0.483879	0.054296	0.0146366	0.406853	0.501992	0.13068	0.206367	0.00189587	0.0944568	1.58275	0.589244	NA	NA	-6.59035	0.644702	-4.63143	0.661942
1298222	KYSE-50	aero_digestive_tract	oesophagus	0.062229	0.169639	0.458618	0.91338	0.034758	0.333213	0.501992	0.31033	0.049363	0.278092	0.482355	0.378594	0.534101	NA	NA	-5.93281	0.704428	-6.26083	0.414308
907321	KYSE-510	aero_digestive_tract	oesophagus	0.0247843	0.278231	0.458618	0.363777	-0.160473	0.0180927	0.147712	-6.16105	0.0354678	0.307242	0.482355	0.272024	-1.84175	NA	NA	-6.87395	0.599897	-5.4756	0.525935
753575	KYSE-520	aero_digestive_tract	oesophagus	-0.0306181	0.269584	0.458618	-0.444155	0.0250285	0.366758	0.501992	0.223462	0.0144962	0.402477	0.482355	0.11118	-0.0365044	NA	NA	-4.76956	0.840168	-4.02693	0.735167
753576	KYSE-70	aero_digestive_tract	oesophagus	0.145723	2.37872e-07	5.1042e-05	2.13889	-0.164136	0.015862	0.140809	-6.30169	0.0315322	0.31997	0.482355	0.24184	-1.30699	NA	NA	-4.84677	0.85018	-4.09278	0.715074
1330935	L-1236	lymphoma	Hodgkin_lymphoma	0.00538376	0.426558	0.480298	0.0790213	-0.0162187	0.454206	0.501992	-0.622686	-0.0177343	0.382636	0.482355	-0.136747	-0.226804	-1.18857	0.870643	-5.77662	0.74474	-1.16403	0.941066
924239	L-363	myeloma	myeloma	-0.0165763	0.316104	0.458618	-0.240461	0.113154	0.10322	0.328009	1.01028	-0.00502846	0.464621	0.490363	-0.0387741	0.24368	-4.30435	0.659408	-4.81422	0.887454	-4.3919	0.699684
907783	LAMA-84	leukemia	chronic_myeloid_leukaemia	-0.0776958	0.0797959	0.303992	-1.12708	0.000487401	0.46759	0.501992	0.00435167	0.014151	0.404583	0.482874	0.108533	-0.338064	-2.041	0.859577	-2.86301	0.954306	-3.08455	0.824838
949170	LAN-6	neuroblastoma	neuroblastoma	-0.0287883	0.27237	0.458618	-0.417612	0.00222705	0.459794	0.501992	0.0198837	-0.0391371	0.294363	0.482355	-0.301783	-0.23317	1.26635	0.972003	-2.79085	0.876346	0.353877	0.976424
753578	LB2241-RCC	kidney	kidney	0.00437288	0.43989	0.483879	0.064184	-0.0385818	0.346031	0.501992	-1.48128	-0.0839704	0.240657	0.482355	-0.647489	-0.688193	2.30644	0.996317	-4.99068	0.832299	-1.04296	0.925399
753582	LB647-SCLC	lung	lung_small_cell_carcinoma	-0.0112022	0.359548	0.460636	-0.162503	0.0553356	0.275319	0.501992	0.494054	0.129543	0.1348	0.476016	0.993545	0.441699	-4.55516	0.695177	-4.26523	0.917076	-4.97787	0.709038
907787	LC4-1	leukemia	lymphoblastic_leukemia	-0.0856213	0.0419141	0.20668	-1.24205	0.165933	0.00257033	0.0661184	1.4815	0.0229066	0.356205	0.482355	0.175685	0.138381	-3.13468	0.785779	0.162281	0.99633	-4.93541	0.643948
753586	LCLC-103H	lung	lung_NSCLC_large cell	0.0783378	0.07004	0.279769	1.14982	0.0577572	0.269537	0.501992	0.515674	-0.0355441	0.304381	0.482355	-0.274078	0.463806	NA	NA	-5.62234	0.755712	-6.55192	0.411249
946361	LCLC-97TM1	lung	lung_NSCLC_large cell	-0.0118143	0.353679	0.460636	-0.171382	0.0612697	0.261427	0.501992	0.547035	-0.130457	0.127212	0.47086	-1.00594	-0.210097	NA	NA	-6.31902	0.659416	-6.464	0.394238
1240168	LN-18	nervous_system	glioma	-0.00858948	0.387169	0.467943	-0.124601	0.00670954	0.440104	0.501992	0.0599048	0.12962	0.134541	0.476016	0.994132	0.309812	NA	NA	-4.89533	0.855844	-1.93528	0.916596
1240169	LN-229	nervous_system	glioma	-0.0319925	0.267736	0.458618	-0.464092	0.0623244	0.259043	0.501992	0.556452	-0.0616812	0.26072	0.482355	-0.475619	-0.127753	NA	NA	-6.01279	0.698714	-2.988	0.864015
910694	LN-405	nervous_system	glioma	-0.0172043	0.312192	0.458618	-0.24957	-0.0351223	0.362614	0.501992	-1.34846	-0.0105746	0.426932	0.484474	-0.0815397	-0.559855	NA	NA	-5.34961	0.775865	-1.40635	0.908113
1240170	LNZTA3WT4	nervous_system	glioma	-0.00340595	0.452351	0.483879	-0.0494077	0.0287074	0.353604	0.501992	0.256308	-0.187858	0.00855162	0.193432	-1.44856	-0.413886	NA	NA	-4.82212	0.835396	-1.96686	0.908382
1298226	LOU-NH91	lung	lung_NSCLC_squamous_cell_carcinoma	-0.00476164	0.434239	0.483879	-0.0690738	0.0243148	0.369374	0.501992	0.21709	-0.0488816	0.274966	0.482355	-0.376922	-0.0763019	NA	NA	-6.26038	0.69115	-2.81145	0.875
907789	LOUCY	leukemia	lymphoblastic_T_cell_leukaemia	-0.0132052	0.341225	0.460636	-0.191559	0.152813	0.00759295	0.106956	1.36436	0.0601091	0.266641	0.482355	0.461013	0.544604	-4.86	0.58128	-2.36212	0.968151	-4.63675	0.685701
905974	LOXIMVI	skin	melanoma	0.0137573	0.335737	0.460636	0.201926	-0.141925	0.0338292	0.198261	-5.44895	-0.0375621	0.298538	0.482355	-0.289639	-1.84556	-2.65525	0.793169	NA	NA	-2.67324	0.848354
917486	LS-1034	large_intestine	large_intestine	0.0133884	0.338856	0.460636	0.196511	-0.0754251	0.187018	0.424724	-2.89581	-0.028411	0.329829	0.482355	-0.219075	-0.97279	-2.52136	0.873239	-2.27788	0.963212	-1.53163	0.913246
907792	LS-123	large_intestine	large_intestine	0.00370708	0.448853	0.483879	0.0544116	-0.0214879	0.42873	0.501992	-0.824987	-0.0667261	0.256643	0.482355	-0.51452	-0.428365	-4.09575	0.673626	-4.68436	0.837884	0.849096	0.98319
998189	LS-180	large_intestine	large_intestine	0.0608962	0.177608	0.458618	0.893818	-0.0326259	0.374659	0.501992	-1.25261	0.175538	0.0192316	0.245547	1.34631	0.329172	NA	NA	-3.61644	0.917685	-5.01144	0.615017
907794	LS-411N	large_intestine	large_intestine	0.08379	0.0443078	0.212659	1.22985	0.0346708	0.333496	0.501992	0.309552	0.186942	0.00903058	0.193432	1.43377	0.991056	-4.93847	0.609366	-5.55805	0.745861	-5.75371	0.614712
907795	LS-513	large_intestine	large_intestine	-0.0810008	0.0623291	0.256122	-1.17502	0.0258526	0.363762	0.501992	0.23082	0.168779	0.028514	0.301606	1.29447	0.116757	-0.70711	0.957735	-0.733043	0.988476	-0.72798	0.946828
753588	LU-134-A	lung	lung_small_cell_carcinoma	-0.0811043	0.0618185	0.255832	-1.17652	-0.0117571	0.475563	0.506747	-0.451392	0.161604	0.0414999	0.326071	1.23944	-0.129493	-3.0422	0.78348	-3.94946	0.9289	-3.05286	0.842501
713899	LU-135	lung	lung_small_cell_carcinoma	-0.101128	0.00692346	0.067812	-1.46699	0.1562	0.00569762	0.0947395	1.3946	0.107776	0.202368	0.482355	0.826601	0.251403	NA	NA	-5.2833	0.829592	-5.42029	0.53154
713878	LU-139	lung	lung_small_cell_carcinoma	-0.110981	0.00148082	0.0272996	-1.60992	0.130722	0.0414717	0.204751	1.16713	0.144145	0.0867595	0.410223	1.10554	0.220913	-2.81582	0.834801	-3.99112	0.857072	-2.93981	0.882813
753589	LU-165	lung	lung_small_cell_carcinoma	-0.109657	0.001856	0.0315961	-1.59072	0.0255924	0.364705	0.501992	0.228497	0.0630943	0.26428	0.482355	0.483909	-0.292771	1.10511	0.97408	0.41659	0.997852	-1.63301	0.898381
724863	LU-65	lung	lung_NSCLC_large cell	-0.016966	0.313649	0.458618	-0.246114	-0.159706	0.0185919	0.147712	-6.1316	-0.0464728	0.278852	0.482355	-0.358348	-2.24535	-2.0169	0.83425	0.673553	0.997879	-3.70946	0.788568
907796	LU-99A	lung	lung_NSCLC_large cell	0.0203614	0.293887	0.458618	0.298859	0.099839	0.157266	0.389084	0.891393	-0.0619625	0.260483	0.482355	-0.477788	0.237488	NA	NA	NA	NA	-5.07691	0.594872
753592	LXF-289	lung	lung_NSCLC_adenocarcinoma	0.099816	0.00676733	0.0672708	1.46507	3.5482e-06	0.469772	0.502825	3.16794e-05	-0.0817149	0.243267	0.482355	-0.630097	0.278336	-4.80555	0.587493	-6.8353	0.622391	-5.36346	0.569598
905975	M14	skin	melanoma	-0.0288551	0.27226	0.458618	-0.41858	0.159349	0.00437293	0.0802825	1.42271	0.0163377	0.391496	0.482355	0.125304	0.376479	NA	NA	-6.05006	0.698174	-3.85755	0.773708
907799	MC116	lymphoma	B_cell_lymphoma	-0.0531883	0.22186	0.458618	-0.771564	0.107031	0.128541	0.357613	0.955606	-0.0672157	0.256259	0.482355	-0.518295	-0.111418	-5.84723	0.51744	0.268524	0.996442	-4.16436	0.743393
905946	MCF7	breast	breast	-0.0722929	0.112251	0.36153	-1.0487	-0.148666	0.0271578	0.181366	-5.70774	0.168407	0.0291061	0.301606	1.29162	-1.82161	NA	NA	-6.21709	0.727147	-5.29616	0.567815
925338	MDA-MB-157	breast	breast	-0.108216	0.00235767	0.0366464	-1.56981	-0.0288914	0.392759	0.501992	-1.10923	0.12372	0.15438	0.482355	0.948882	-0.57672	NA	NA	NA	NA	-2.31483	0.89287
905960	MDA-MB-231	breast	breast	0.0287345	0.269664	0.458618	0.421757	0.0435074	0.306498	0.501992	0.388448	-0.0727048	0.251859	0.482355	-0.560621	0.0831947	NA	NA	-4.68284	0.799226	-3.28648	0.803634
908121	MDA-MB-361	breast	breast	-0.0916285	0.0227823	0.141646	-1.32919	0.138073	0.0249331	0.17308	1.23276	0.0110236	0.424297	0.483373	0.0845466	-0.003962	NA	NA	-5.64368	0.793081	-4.62953	0.662764
908122	MDA-MB-453	breast	breast	-0.0158126	0.321179	0.458618	-0.229382	-0.00894581	0.488875	0.512531	-0.343458	0.0559103	0.270416	0.482355	0.42881	-0.04801	NA	NA	-5.17928	0.772255	-1.61187	0.878519
1240173	MDST8	large_intestine	large_intestine	0.0105396	0.36584	0.460636	0.154697	-0.159909	0.0184584	0.147712	-6.13941	-0.00675621	0.452659	0.488161	-0.0520966	-2.01227	-2.27115	0.840426	-6.16839	0.721143	-3.2017	0.816384
687514	ME-180	urogenital_system	cervix	-0.0489119	0.237284	0.458618	-0.709531	-0.13842	0.0377917	0.200156	-5.31436	-0.0592393	0.262866	0.482355	-0.456789	-2.16023	NA	NA	-5.51391	0.759563	-3.86128	0.760037
908126	MEG-01	leukemia	chronic_myeloid_leukaemia	-0.0105646	0.36591	0.460636	-0.153253	-0.0491265	0.296667	0.501992	-1.88612	-0.103857	0.205759	0.482355	-0.800834	-0.946736	-3.51385	0.781448	-2.33252	0.968819	-3.8728	0.791223
908124	MEL-HO	skin	melanoma	-0.0761897	0.0884326	0.317735	-1.10523	0.00580526	0.444028	0.501992	0.0518311	0.0463809	0.282623	0.482355	0.355723	-0.232558	NA	NA	-6.90018	0.622535	-5.7167	0.53041
908125	MEL-JUSO	skin	melanoma	0.024763	0.278288	0.458618	0.363465	-0.185371	0.00701789	0.104537	-7.11698	-0.164554	0.0350715	0.314164	-1.26887	-2.67413	NA	NA	-4.83743	0.831169	-5.45958	0.558692
908127	MES-SA	urogenital_system	uterus	-0.0147794	0.328612	0.458618	-0.214394	-0.148902	0.0269452	0.181366	-5.71681	-0.00282369	0.480076	0.490363	-0.0217733	-1.98433	NA	NA	-4.80623	0.845553	-5.77167	0.49685
908129	MFE-280	urogenital_system	endometrium	-0.0391732	0.258581	0.458618	-0.568258	0.0702063	0.241616	0.489392	0.626823	0.156197	0.0535214	0.351081	1.19797	0.418846	NA	NA	-1.97714	0.972223	-1.93567	0.898489
1240174	MFE-319	urogenital_system	endometrium	0.00885548	0.384124	0.467885	0.129978	-0.0767084	0.182315	0.416469	-2.94508	0.220717	0.00047653	0.0568288	1.69282	-0.374095	NA	NA	NA	NA	-5.36095	0.534383
925343	MFH-ino	soft_tissue	soft_tissue_other	0.0540928	0.213107	0.458618	0.793959	0.0828671	0.211758	0.450616	0.739863	-0.0183589	0.379078	0.482355	-0.141564	0.464086	-5.92193	0.517964	-6.35679	0.67442	-5.18565	0.607279
910948	MFM-223	breast	breast	-0.0626493	0.173333	0.458618	-0.908809	0.177611	0.00112823	0.0576202	1.58577	0.177922	0.0165788	0.221765	1.36459	0.680516	2.25143	0.994024	-5.236	0.771203	1.43724	0.993846
908131	MG-63	bone	osteosarcoma	-0.0318253	0.267953	0.458618	-0.461667	0.0847842	0.206626	0.449014	0.75698	0.000754955	0.494633	0.498117	0.00579021	0.100368	NA	NA	-6.26081	0.712054	-5.83008	0.461751
908136	MHH-PREB-1	leukemia	B_cell_leukemia	-0.0142502	0.332677	0.459219	-0.206718	0.0354	0.331141	0.501992	0.316062	0.0834083	0.247155	0.482355	0.639709	0.249684	-3.82058	0.72438	-2.78133	0.95631	-4.9786	0.614027
908138	MKN1	digestive_system	stomach	0.000585819	0.492129	0.495677	0.00859849	-0.0352388	0.362054	0.501992	-1.35293	0.116865	0.176396	0.482355	0.896305	-0.149341	NA	NA	NA	NA	-4.44183	0.685205
908139	MKN28	digestive_system	stomach	0.108395	0.00174764	0.0304772	1.591	-0.0828167	0.160873	0.393288	-3.17959	0.00431134	0.469632	0.490363	0.0330663	-0.518511	NA	NA	-4.94447	0.819423	-5.34513	0.544334
924250	MKN7	digestive_system	stomach	0.0276008	0.271747	0.458618	0.405117	-0.0432049	0.324132	0.501992	-1.65877	0.0222145	0.359618	0.482355	0.170377	-0.361093	NA	NA	-4.13938	0.823965	-1.35332	0.961695
1240178	ML-1	thyroid	thyroid	0.00408824	0.443705	0.483879	0.0600061	-0.046796	0.307387	0.501992	-1.79665	-0.0164566	0.390082	0.482355	-0.126895	-0.621178	NA	NA	NA	NA	-5.96478	0.525452
908141	ML-2	leukemia	acute_myeloid_leukaemia	-0.0712274	0.119021	0.370001	-1.03325	0.038919	0.320101	0.501992	0.347481	0.0675736	0.260969	0.482355	0.518263	-0.055834	-3.8886	0.726547	-3.40482	0.945773	-5.44392	0.562168
925339	MMAC-SF	skin	melanoma	-0.00275345	0.461257	0.487147	-0.0399423	-0.0937878	0.126407	0.357421	-3.60081	0.0453606	0.284358	0.482355	0.347898	-1.09762	-3.09352	0.783602	-4.92446	0.868948	-3.88949	0.742591
1330947	MOLM-13	leukemia	acute_myeloid_leukaemia	-0.0249135	0.280371	0.458618	-0.361402	0.0405287	0.315227	0.501992	0.361853	0.0082938	0.44232	0.488033	0.0636102	0.0213538	-4.59718	0.625737	-0.734768	0.992707	-5.08747	0.602652
908146	MOLT-13	leukemia	lymphoblastic_T_cell_leukaemia	-0.138275	3.73764e-06	0.000190887	-2.00586	0.152303	0.00792817	0.106956	1.35981	0.0296413	0.326915	0.482355	0.227337	-0.139572	-4.11216	0.715518	-4.12886	0.849524	NA	NA
908147	MOLT-16	leukemia	lymphoblastic_T_cell_leukaemia	-0.0190032	0.302225	0.458618	-0.275666	0.165839	0.00258925	0.0661184	1.48066	0.148765	0.0730639	0.392095	1.14097	0.781988	-3.83825	0.731372	-5.99824	0.743818	-4.36006	0.719248
905958	MOLT-4	leukemia	lymphoblastic_leukemia	-0.0997064	0.0084259	0.073574	-1.44637	0.0205547	0.383501	0.501992	0.183518	0.077003	0.253573	0.482355	0.590583	-0.22409	-6.50666	0.47736	-4.16399	0.902133	-5.01185	0.608903
908148	MONO-MAC-6	leukemia	acute_myeloid_leukaemia	-0.00206312	0.470782	0.48997	-0.0299282	-0.0324309	0.375602	0.501992	-1.24513	0.14047	0.0983329	0.422327	1.07735	-0.0659022	-3.49887	0.756904	-4.2439	0.903091	-3.88176	0.764742
908150	MPP-89	lung	mesothelioma	-0.00967233	0.375229	0.463203	-0.14031	0.0260843	0.362925	0.501992	0.232889	-0.00774078	0.445921	0.488033	-0.0596886	0.0109636	0.663628	0.969517	-5.73707	0.746925	-1.07019	0.901598
908151	MRK-nu-1	breast	breast	-0.0115457	0.356225	0.460636	-0.167486	0.0347955	0.333091	0.501992	0.310665	0.227036	0.000243704	0.0568288	1.74127	0.628151	-5.8126	0.466182	-1.19799	0.98341	-5.40939	0.543595
753594	MS-1	lung	lung_small_cell_carcinoma	-0.0692634	0.131639	0.393342	-1.00475	0.0386235	0.321008	0.501992	0.344842	0.124636	0.151333	0.482355	0.95591	0.0986659	-1.79958	0.907901	-3.2251	0.94778	-2.52621	0.900282
1240179	MS751	urogenital_system	cervix	-0.12349	0.000131064	0.00374842	-1.79138	0.0318229	0.342909	0.501992	0.284124	-0.0202687	0.36854	0.482355	-0.15629	-0.554514	NA	NA	-6.4772	0.669852	-4.7319	0.64496
908156	MV-4-11	leukemia	leukemia	-0.0180813	0.307108	0.458618	-0.262293	-0.000689967	0.527089	0.52931	-0.02649	0.0368009	0.303436	0.482355	0.282248	-0.00217828	-5.35024	0.520631	-7.03511	0.580144	-4.56723	0.671474
753595	MZ1-PC	pancreas	pancreas	0.0540804	0.213162	0.458618	0.793777	-0.127436	0.0526595	0.223997	-4.89269	0.0155549	0.39611	0.482355	0.1193	-1.32654	-7.22325	0.474325	-6.54902	0.689446	-4.03422	0.740047
971777	MZ2-MEL	skin	melanoma	-0.0740038	0.101576	0.344201	-1.07352	0.0805353	0.217717	0.456503	0.719044	-0.0343737	0.308033	0.482355	-0.265053	-0.20651	-3.04876	0.771697	-5.34359	0.776031	-3.14765	0.79747
753596	MZ7-mel	skin	melanoma	-0.078428	0.0757405	0.295926	-1.1377	0.129383	0.045145	0.206914	1.15517	-0.0206102	0.366712	0.482355	-0.158924	-0.0471514	-3.20899	0.753814	NA	NA	-4.58148	0.687346
908128	Mewo	skin	melanoma	-0.00645523	0.412568	0.472734	-0.0936414	-0.0572711	0.260292	0.501992	-2.19882	0.0149653	0.399638	0.482355	0.114778	-0.725893	NA	NA	-5.07283	0.841615	-4.18757	0.717706
908149	Mo-T	leukemia	hairy_cell_leukaemia	-0.0092004	0.38035	0.465668	-0.133464	-0.00918075	0.487768	0.512531	-0.352478	-0.018207	0.379938	0.482355	-0.140393	-0.208778	2.91419	0.997866	-5.09323	0.830633	0.956434	0.989607
908158	NALM-6	leukemia	B_cell_leukemia	-0.0632784	0.169533	0.458618	-0.917934	-0.101392	0.105615	0.329666	-3.89275	0.0266286	0.339132	0.482355	0.204231	-1.53548	-4.41133	0.654445	-0.516921	0.992902	-5.12599	0.6234
908159	NAMALWA	lymphoma	Burkitt_lymphoma	-0.00338323	0.452659	0.483879	-0.0490781	-0.0880256	0.143853	0.377889	-3.37958	0.0991891	0.222395	0.482355	0.760741	-0.889305	-5.99713	0.4378	-4.60768	0.904233	-3.81349	0.753776
949171	NB10	neuroblastoma	neuroblastoma	0.00126807	0.482557	0.49431	0.0186124	-0.0868187	0.147691	0.379561	-3.33325	0.0185206	0.37907	0.482355	0.142046	-1.05753	3.45027	0.999675	-4.2127	0.90068	-2.16686	0.918625
949172	NB12	neuroblastoma	neuroblastoma	-0.022698	0.286878	0.458618	-0.329264	0.0473547	0.295768	0.501992	0.422797	-0.0128224	0.412391	0.482874	-0.0988724	-0.00177979	NA	NA	-3.40028	0.897949	-6.16053	0.541044
949177	NB13	neuroblastoma	neuroblastoma	-0.00221483	0.468681	0.489922	-0.032129	-0.0191024	0.440288	0.501992	-0.733401	0.151029	0.0667638	0.392095	1.15833	0.130934	-5.31614	0.560122	-6.62032	0.633589	-5.29552	0.59926
949178	NB14	neuroblastoma	neuroblastoma	0.010475	0.36651	0.460636	0.15375	0.180955	0.000916669	0.0508339	1.61562	0.036785	0.30348	0.482355	0.282126	0.683832	2.0559	0.99293	-7.30386	0.52037	-4.15701	0.754263
949175	NB17	neuroblastoma	neuroblastoma	-0.00245413	0.465375	0.488324	-0.0356004	0.146522	0.0128602	0.129508	1.30819	0.0495331	0.277855	0.482355	0.3799	0.550831	-2.99989	0.787103	-6.06015	0.692567	-3.10891	0.844304
949176	NB5	neuroblastoma	neuroblastoma	-0.0586132	0.196239	0.458618	-0.850261	0.135807	0.0293853	0.188278	1.21253	0.169758	0.026999	0.29249	1.30198	0.554749	-1.79594	0.9371	-3.72811	0.90966	-2.58581	0.89868
908440	NB69	neuroblastoma	neuroblastoma	-0.00568264	0.422306	0.477767	-0.082434	0.0304103	0.347707	0.501992	0.271512	0.133643	0.120916	0.459038	1.02499	0.404688	-2.18024	0.862226	-4.8467	0.831141	-5.52669	0.516522
949174	NB7	neuroblastoma	neuroblastoma	-0.0679398	0.140169	0.404117	-0.985555	-0.0792039	0.173365	0.406412	-3.04089	-0.121715	0.155546	0.482355	-0.938534	-1.65499	1.48246	0.988029	NA	NA	-3.42615	0.802039
925342	NBsusSR	neuroblastoma	neuroblastoma	-0.0679901	0.139846	0.404117	-0.986284	0.151717	0.00833118	0.110311	1.35458	0.201306	0.00294522	0.122507	1.54394	0.63741	-5.45206	0.505637	-5.20255	0.816545	-5.64341	0.525555
1509074	NCC021	kidney	kidney	0.065051	0.152032	0.421613	0.954801	0.0343632	0.334496	0.501992	0.306805	-0.0296056	0.325023	0.482355	-0.228286	0.34444	NA	NA	-3.88932	0.914428	NA	NA
687995	NCI-H1048	lung	lung_small_cell_carcinoma	-0.103765	0.004727	0.0572848	-1.50524	0.12773	0.0499554	0.218639	1.14042	0.15966	0.0456004	0.341438	1.22453	0.286568	NA	NA	-6.03105	0.690281	-4.54232	0.687699
687997	NCI-H1092	lung	lung_small_cell_carcinoma	-0.098136	0.0103894	0.0863774	-1.42359	0.173308	0.00149927	0.057911	1.54735	0.0562743	0.270061	0.482355	0.431602	0.185119	0.267879	0.938177	-0.11825	0.994171	-2.84616	0.863595
908467	NCI-H1155	lung	lung_NSCLC_large cell	-0.0946562	0.0160725	0.114613	-1.37311	0.144969	0.0145972	0.134567	1.29432	0.21416	0.000917754	0.0656194	1.64252	0.521245	-2.07484	0.938233	-2.79712	0.946031	2.26497	0.997836
724831	NCI-H1299	lung	lung_NSCLC_large cell	-0.0341068	0.265112	0.458618	-0.494763	0.0266406	0.360924	0.501992	0.237855	-0.15112	0.0646105	0.392095	-1.16528	-0.474062	NA	NA	NA	NA	-4.29535	0.710507
753599	NCI-H1304	lung	lung_small_cell_carcinoma	-0.0949579	0.0154992	0.114125	-1.37749	0.12508	0.0582905	0.235467	1.11675	0.0440488	0.286739	0.482355	0.337837	0.0257003	-2.9549	0.822664	0.224891	0.99689	-3.34798	0.790335
724866	NCI-H1355	lung	lung_NSCLC_adenocarcinoma	-0.00486236	0.432918	0.483879	-0.0705348	-0.0147508	0.461259	0.501992	-0.566328	-0.113456	0.18061	0.482355	-0.874847	-0.503903	-4.69536	0.61262	NA	NA	-5.84301	0.524898
684681	NCI-H1395	lung	lung_NSCLC_adenocarcinoma	-0.00734256	0.401725	0.470919	-0.106513	0.037325	0.325036	0.501992	0.33325	-0.017694	0.382868	0.482355	-0.136437	0.0300998	1.61013	0.96283	-5.31439	0.775055	-2.9283	0.828879
910899	NCI-H146	lung	lung_small_cell_carcinoma	0.0565886	0.201223	0.458618	0.830591	0.150507	0.00922739	0.116394	1.34377	0.107876	0.202107	0.482355	0.827368	1.00058	NA	NA	-0.614909	0.992773	NA	NA
753600	NCI-H1563	lung	lung_NSCLC_adenocarcinoma	0.00159627	0.477966	0.493045	0.0234297	-0.101426	0.105528	0.329666	-3.89405	0.00515385	0.463776	0.490363	0.039528	-1.27703	NA	NA	-4.31417	0.856099	-4.35773	0.711119
1298348	NCI-H1568	lung	lung_NSCLC_adenocarcinoma	0.00109193	0.485026	0.495419	0.016027	-0.120748	0.0637289	0.247642	-4.63591	0.164057	0.0366821	0.315996	1.25825	-1.12054	NA	NA	-5.15862	0.779495	-4.8289	0.649315
908472	NCI-H1573	lung	lung_NSCLC_adenocarcinoma	-0.0134392	0.339251	0.460636	-0.194953	-0.0288139	0.393135	0.501992	-1.10626	0.0214497	0.363477	0.482355	0.164511	-0.378899	NA	NA	NA	NA	-0.000964	0.969975
908471	NCI-H1581	lung	lung_NSCLC_large cell	-0.0393383	0.258339	0.458618	-0.570653	0.10426	0.139859	0.373132	0.930869	0.0197141	0.372563	0.482355	0.151199	0.170472	-3.00511	0.789627	-5.90153	0.731248	-3.29239	0.840472
687798	NCI-H1623	lung	lung_NSCLC_adenocarcinoma	-0.0720483	0.113799	0.364871	-1.04515	0.105153	0.136238	0.368978	0.938839	0.00637515	0.455354	0.488732	0.0488949	-0.0191401	NA	NA	-4.533	0.858269	-3.55806	0.79831
687799	NCI-H1648	lung	lung_NSCLC_adenocarcinoma	-0.0579649	0.199639	0.458618	-0.840856	-0.134056	0.0432349	0.204751	-5.14685	-0.006369	0.455326	0.488732	-0.0491109	-2.01227	-5.36294	0.475627	-4.87519	0.828319	-5.54171	0.534513
687800	NCI-H1650	lung	lung_NSCLC_adenocarcinoma	-0.0297224	0.270891	0.458618	-0.431162	0.0527535	0.281686	0.501992	0.471	0.148299	0.0743983	0.394035	1.13739	0.39241	0.045463	0.971655	NA	NA	-3.20194	0.789863
910900	NCI-H1651	lung	lung_NSCLC_adenocarcinoma	0.00155349	0.478564	0.493045	0.0228017	0.0233879	0.372804	0.501992	0.208814	-0.118527	0.165509	0.482355	-0.913951	-0.227445	NA	NA	-5.00385	0.835863	-2.80275	0.878708
908473	NCI-H1666	lung	lung_NSCLC_adenocarcinoma	-0.081578	0.0595124	0.253282	-1.18339	-0.12559	0.0555547	0.228406	-4.82179	0.0128545	0.412622	0.482874	0.098589	-1.96887	3.17849	0.999028	-5.07997	0.829094	0.229312	0.976324
1298349	NCI-H1688	lung	lung_small_cell_carcinoma	-0.0069906	0.40598	0.472734	-0.101408	0.103132	0.144393	0.377889	0.920793	-0.00252217	0.482201	0.491436	-0.0194482	0.266646	NA	NA	-3.26124	0.903808	-3.35292	0.806955
687802	NCI-H1693	lung	lung_NSCLC_adenocarcinoma	0.101269	0.00547619	0.0621504	1.48639	-0.115738	0.0731171	0.272285	-4.44354	-0.165333	0.033702	0.314164	-1.27487	-1.41067	NA	NA	-2.9717	0.943494	2.06632	0.997447
688006	NCI-H1694	lung	lung_small_cell_carcinoma	-0.0772179	0.0824949	0.305616	-1.12015	0.138348	0.0244294	0.17308	1.23522	0.0425272	0.289729	0.482355	0.326167	0.14708	-0.994248	0.89063	-2.0783	0.968112	-3.11479	0.831381
908474	NCI-H1703	lung	lung_NSCLC_adenocarcinoma	-0.00247776	0.465049	0.488324	-0.035943	0.0428553	0.308377	0.501992	0.382625	0.0380642	0.300054	0.482355	0.291937	0.212873	NA	NA	-6.23651	0.671964	-5.86589	0.457291
722058	NCI-H1734	lung	lung_NSCLC_adenocarcinoma	0.00199338	0.472428	0.490256	0.0292582	-0.0490344	0.297088	0.501992	-1.88259	-0.154633	0.0558274	0.362878	-1.19236	-1.01523	NA	NA	-4.32366	0.874106	-4.26162	0.716353
908475	NCI-H1755	lung	lung_NSCLC_adenocarcinoma	0.0674582	0.136529	0.400075	0.990133	-0.0935381	0.127132	0.357421	-3.59122	-0.0382796	0.296595	0.482355	-0.295171	-0.965421	NA	NA	-4.85247	0.820683	-4.05344	0.740899
1298350	NCI-H1781	lung	lung_NSCLC_adenocarcinoma	-0.024219	0.282229	0.458618	-0.351327	0.124317	0.0608224	0.240497	1.10994	-0.0505526	0.272557	0.482355	-0.389807	0.122937	NA	NA	-4.63627	0.866545	-4.54304	0.673739
724868	NCI-H1792	lung	lung_NSCLC_adenocarcinoma	-0.00369012	0.448507	0.483879	-0.0535299	-0.0865635	0.148511	0.379561	-3.32344	0.00338408	0.476113	0.490363	0.0259545	-1.11701	NA	NA	-6.65453	0.614435	-2.35249	0.884654
908463	NCI-H1793	lung	lung_NSCLC_adenocarcinoma	-0.00417151	0.442051	0.483879	-0.0605131	-0.0843272	0.155816	0.388184	-3.23759	0.184401	0.0107955	0.203126	1.41428	-0.627939	NA	NA	NA	NA	-3.9509	0.732481
687807	NCI-H1838	lung	lung_NSCLC_adenocarcinoma	0.0290762	0.269082	0.458618	0.426772	0.00557185	0.445045	0.501992	0.0497472	-0.207687	0.00177337	0.0944568	-1.60146	-0.374979	1.43168	0.972557	-0.820906	0.988388	2.50429	0.997817
1240183	NCI-H1869	lung	lung_NSCLC_squamous_cell_carcinoma	0.019194	0.299485	0.458618	0.281725	-0.00835929	0.491636	0.513918	-0.320939	-0.0164519	0.390109	0.482355	-0.126859	-0.055358	-1.72617	0.874569	-4.01261	0.902836	-1.93277	0.897054
688007	NCI-H187	lung	lung_small_cell_carcinoma	-0.102923	0.00535272	0.0619127	-1.49303	0.0193858	0.388007	0.501992	0.173082	0.107332	0.203519	0.482355	0.823193	-0.165584	-1.97156	0.866465	-1.83112	0.971512	-4.2671	0.721354
1240184	NCI-H1915	lung	lung_NSCLC_large cell	0.0900906	0.0233397	0.142631	1.32233	-0.202946	0.00333622	0.0745436	-7.79175	-0.172056	0.0234082	0.26699	-1.32671	-2.59871	NA	NA	NA	NA	-3.86803	0.76022
1240185	NCI-H1944	lung	lung_NSCLC_adenocarcinoma	-0.0322124	0.267454	0.458618	-0.467282	0.0191858	0.388784	0.501992	0.171297	-0.111304	0.186672	0.482355	-0.85826	-0.384748	NA	NA	-5.23313	0.808949	-4.92542	0.62322
1240186	NCI-H196	lung	lung_small_cell_carcinoma	0.0178252	0.306972	0.458618	0.261633	0.011639	0.419175	0.501992	0.103916	-0.026644	0.337349	0.482355	-0.20545	0.0533666	NA	NA	NA	NA	-0.737868	0.953325
688010	NCI-H1963	lung	lung_small_cell_carcinoma	-0.0875977	0.0347078	0.182471	-1.27072	0.0555943	0.274693	0.501992	0.496363	0.186949	0.00902559	0.193432	1.43383	0.219825	-3.4639	0.773248	-3.34488	0.923916	-4.15183	0.740586
924244	NCI-H1975	lung	lung_NSCLC_adenocarcinoma	0.0277745	0.271412	0.458618	0.407667	-0.139303	0.0367598	0.200156	-5.34827	0.0146405	0.4016	0.482355	0.112287	-1.60944	-4.50681	0.635764	-5.9896	0.714277	-5.18599	0.616834
908476	NCI-H1993	lung	lung_NSCLC_adenocarcinoma	-0.0115259	0.356415	0.460636	-0.167198	-0.0329282	0.373198	0.501992	-1.26422	0.0682845	0.26045	0.482355	0.523716	-0.302566	NA	NA	0.406126	0.997465	-0.29992	0.936936
724873	NCI-H2009	lung	lung_NSCLC_adenocarcinoma	0.0933104	0.0160284	0.114613	1.36958	-0.195517	0.00460361	0.0802825	-7.50651	-0.198117	0.00395922	0.128675	-1.52766	-2.55486	NA	NA	-6.33979	0.700755	-4.77269	0.64156
1240187	NCI-H2023	lung	lung_NSCLC_adenocarcinoma	-0.000430043	0.493597	0.495677	-0.00623832	-0.162427	0.016872	0.146533	-6.23607	-0.0892713	0.233564	0.482355	-0.688364	-2.31022	NA	NA	-5.3208	0.776036	-2.20207	0.901086
688011	NCI-H2029	lung	lung_small_cell_carcinoma	-0.0838633	0.0490978	0.219406	-1.21655	0.0455158	0.300821	0.501992	0.406379	0.164117	0.0365694	0.315996	1.25871	0.149514	NA	NA	-1.40601	0.981911	-2.37874	0.876944
722045	NCI-H2030	lung	lung_NSCLC_adenocarcinoma	0.00383672	0.447098	0.483879	0.0563143	-0.0254705	0.409383	0.501992	-0.977892	-0.0694241	0.254519	0.482355	-0.535324	-0.485634	NA	NA	NA	NA	-5.62174	0.549025
688058	NCI-H2052	lung	mesothelioma	0.0876387	0.0303942	0.168464	1.28634	-0.112516	0.0796748	0.28342	-4.31984	-0.0160275	0.392631	0.482355	-0.123586	-1.05236	NA	NA	-4.7041	0.831556	-2.79724	0.852457
687812	NCI-H2085	lung	lung_NSCLC_adenocarcinoma	0.0112065	0.359068	0.460636	0.164485	-0.0352668	0.361919	0.501992	-1.354	-0.134347	0.114537	0.449966	-1.03594	-0.741819	NA	NA	NA	NA	-2.13248	0.888236
688013	NCI-H209	lung	lung_small_cell_carcinoma	-0.0742774	0.0998967	0.341752	-1.07749	0.183778	0.000774788	0.0508339	1.64083	0.177937	0.0165625	0.221765	1.36471	0.642683	-2.32422	0.845741	-4.55134	0.900508	-2.97991	0.8623
1240189	NCI-H211	lung	lung_small_cell_carcinoma	0.0153748	0.323079	0.458618	0.225667	0.00301276	0.4563	0.501992	0.0268989	0.178979	0.0154973	0.221765	1.3727	0.541755	-4.0312	0.721576	-0.602356	0.992862	-5.01181	0.635507
687814	NCI-H2126	lung	lung_NSCLC_adenocarcinoma	-0.018038	0.307349	0.458618	-0.261665	0.00207574	0.460469	0.501992	0.0185329	-0.135477	0.110888	0.44047	-1.04466	-0.429263	-3.58709	0.732096	-4.54221	0.8817	-3.52935	0.795321
1298352	NCI-H2135	lung	lung_NSCLC_not specified	0.0132379	0.340153	0.460636	0.194302	-0.00981137	0.48479	0.510494	-0.376689	-0.0267557	0.336859	0.482355	-0.206311	-0.129566	-1.10701	0.874782	0.101959	0.996695	-3.00773	0.842812
688018	NCI-H2227	lung	lung_small_cell_carcinoma	-0.0910662	0.024232	0.146829	-1.32103	-0.0220358	0.426071	0.501992	-0.846023	0.142671	0.0913365	0.419718	1.09423	-0.357607	NA	NA	-4.58085	0.876421	0.166635	0.97401
687816	NCI-H2228	lung	lung_NSCLC_adenocarcinoma	0.142489	6.27321e-07	5.60668e-05	2.09142	-0.0748426	0.189175	0.424724	-2.87344	-0.0669824	0.256442	0.482355	-0.516496	-0.432839	NA	NA	NA	NA	-4.34898	0.705183
724874	NCI-H2291	lung	lung_NSCLC_adenocarcinoma	0.016026	0.318446	0.458618	0.235225	0.0235081	0.372357	0.501992	0.209887	-0.150097	0.0673012	0.392095	-1.15739	-0.237425	NA	NA	-3.79874	0.911842	1.89041	0.996161
905942	NCI-H23	lung	lung_NSCLC_adenocarcinoma	-0.0112434	0.359146	0.460636	-0.1631	0.0226462	0.375573	0.501992	0.202192	-0.198237	0.00392153	0.128675	-1.52859	-0.496499	0.286606	0.965909	-5.39953	0.802124	-2.81257	0.881508
687819	NCI-H2342	lung	lung_NSCLC_adenocarcinoma	0.0387754	0.255824	0.458618	0.569134	0.0218	0.37876	0.501992	0.194637	-0.00311351	0.478035	0.490363	-0.024008	0.246588	NA	NA	-3.06502	0.920904	-5.34236	0.56261
687820	NCI-H2347	lung	lung_NSCLC_adenocarcinoma	0.0937899	0.0151127	0.113743	1.37662	-0.00117377	0.524892	0.528588	-0.0450648	-0.148219	0.0723843	0.392095	-1.14291	0.0628832	NA	NA	-3.90378	0.86762	-3.64541	0.782736
687821	NCI-H2405	lung	lung_NSCLC_adenocarcinoma	-0.0136687	0.337348	0.460636	-0.198282	0.104644	0.138306	0.372686	0.934294	-0.0158518	0.393681	0.482355	-0.122232	0.204593	NA	NA	-2.50122	0.951905	-2.98155	0.835889
1298356	NCI-H2444	lung	lung_NSCLC_not specified	0.00640156	0.413533	0.473082	0.0939603	0.0979149	0.164492	0.395664	0.874215	-0.206421	0.00198161	0.0944568	-1.59169	-0.207839	NA	NA	-3.10663	0.912416	-1.48053	0.943218
908462	NCI-H2452	lung	mesothelioma	0.110882	0.00112605	0.0236801	1.6275	0.0112734	0.420699	0.501992	0.100652	-0.0153917	0.396451	0.482355	-0.118684	0.536489	NA	NA	-5.92308	0.716454	0.701907	0.981464
908470	NCI-H28	lung	mesothelioma	0.0164427	0.315617	0.458618	0.241341	0.0117616	0.418665	0.501992	0.105011	-0.144707	0.0823665	0.407829	-1.11582	-0.256491	NA	NA	-5.49238	0.764222	-2.54153	0.868977
1240190	NCI-H3122	lung	lung_NSCLC_adenocarcinoma	0.0689586	0.126796	0.384149	1.01216	-0.148404	0.0273951	0.181366	-5.69769	-0.154122	0.0570599	0.367548	-1.18842	-1.95798	NA	NA	-6.1661	0.683232	-5.53712	0.527899
905967	NCI-H322M	lung	lung_NSCLC_adenocarcinoma	0.0361546	0.25942	0.458618	0.530667	-0.0827302	0.161166	0.393288	-3.17627	0.00768952	0.446396	0.488033	0.0589756	-0.862211	1.64596	0.98703	0.099131	0.996184	1.85747	0.996397
908465	NCI-H358	lung	lung_NSCLC_adenocarcinoma	0.0231848	0.282991	0.458618	0.340299	-0.222045	0.00138438	0.057911	-8.52499	0.129244	0.135814	0.476016	0.991251	-2.39781	NA	NA	-2.96981	0.94306	-5.13478	0.583926
688022	NCI-H378	lung	lung_small_cell_carcinoma	-0.123733	0.000124368	0.00374842	-1.79491	0.00972424	0.427209	0.501992	0.086821	-0.0158493	0.393696	0.482355	-0.122213	-0.610099	NA	NA	NA	NA	NA	NA
908460	NCI-H441	lung	lung_NSCLC_adenocarcinoma	0.0388287	0.255745	0.458618	0.569917	0.0664844	0.249801	0.500303	0.593594	-0.091205	0.230605	0.482355	-0.703275	0.153412	NA	NA	-4.21936	0.880367	-3.40749	0.780567
753605	NCI-H510A	lung	lung_small_cell_carcinoma	-0.104423	0.00428228	0.0546755	-1.51479	0.0066098	0.440535	0.501992	0.0590143	0.148979	0.0724568	0.392095	1.14261	-0.104389	-5.19977	0.512716	-3.98677	0.915971	-4.16995	0.760481
908443	NCI-H520	lung	lung_NSCLC_squamous_cell_carcinoma	-0.0850267	0.0442623	0.212659	-1.23342	-0.00533214	0.505781	0.521214	-0.204718	0.147232	0.077491	0.407398	1.12921	-0.102976	NA	NA	-5.37353	0.760446	-6.28169	0.430356
905944	NCI-H522	lung	lung_NSCLC_adenocarcinoma	0.0231682	0.283046	0.458618	0.340056	-0.0237584	0.417704	0.501992	-0.912161	0.0110311	0.424249	0.483373	0.0846039	-0.1625	NA	NA	NA	NA	-6.3655	0.454807
688025	NCI-H526	lung	lung_small_cell_carcinoma	-0.0445482	0.248878	0.458618	-0.646229	0.014486	0.407465	0.501992	0.129335	0.164679	0.0355237	0.314164	1.26302	0.248708	-3.54366	0.771439	-4.72309	0.857945	-4.74726	0.668642
908459	NCI-H596	lung	lung_NSCLC_adenocarcinoma	0.0317589	0.265065	0.458618	0.466148	-0.131877	0.0461776	0.210299	-5.06317	-0.102864	0.208062	0.482355	-0.793177	-1.79673	NA	NA	-3.9731	0.843392	-0.416519	0.929862
908482	NCI-H630	large_intestine	large_intestine	-0.092078	0.021671	0.137758	-1.33571	0.00536849	0.445932	0.501992	0.0479315	0.108322	0.200938	0.482355	0.830786	-0.152331	NA	NA	-0.873943	0.987452	-3.08977	0.863651
688026	NCI-H64	lung	lung_small_cell_carcinoma	-0.0119881	0.352056	0.460636	-0.173903	0.0904943	0.189879	0.424724	0.807961	0.00921116	0.436189	0.487486	0.070646	0.234901	-3.25529	0.797372	NA	NA	-4.92363	0.631119
1240191	NCI-H647	lung	lung_NSCLC_not specified	0.0813904	0.054787	0.238858	1.19463	-0.0767372	0.18221	0.416469	-2.94618	-0.182243	0.0125344	0.203685	-1.40526	-1.05227	NA	NA	-5.90364	0.712623	-4.2807	0.712824
722066	NCI-H650	lung	lung_NSCLC_adenocarcinoma	0.00502511	0.431246	0.483293	0.0737572	-0.0168763	0.451038	0.501992	-0.647934	-0.101011	0.2122	0.482355	-0.778886	-0.451021	NA	NA	-5.88555	0.724129	-3.70319	0.774447
687829	NCI-H661	lung	lung_NSCLC_large cell	0.0607911	0.178225	0.458618	0.892275	-0.0674787	0.217604	0.456503	-2.59072	-0.110978	0.187573	0.482355	-0.85574	-0.851395	NA	NA	-5.04295	0.826961	-3.89451	0.740698
688027	NCI-H69	lung	lung_small_cell_carcinoma	-0.0775205	0.080781	0.303992	-1.12454	0.118867	0.0804713	0.284608	1.06128	0.162809	0.0390833	0.323845	1.24868	0.395141	-4.02945	0.667748	-3.9686	0.927771	-5.06012	0.644926
724855	NCI-H727	lung	lung_NSCLC_carcinoid	0.0889037	0.0265855	0.154542	1.3049	0.100498	0.154737	0.387958	0.89728	0.145287	0.083277	0.407829	1.1143	1.10549	NA	NA	-3.44376	0.885566	-1.49372	0.929343
1331055	NCI-H740	lung	lung_small_cell_carcinoma	-0.0798461	0.0681804	0.275418	-1.15827	0.00531392	0.44617	0.501992	0.0474444	0.031918	0.318621	0.482355	0.244799	-0.288676	NA	NA	NA	NA	NA	NA
908457	NCI-H747	large_intestine	large_intestine	0.011324	0.357903	0.460636	0.16621	-0.152924	0.0235309	0.172547	-5.87125	-0.0437581	0.283895	0.482355	-0.337415	-2.01415	-3.52915	0.74827	-3.31611	0.898263	-2.70024	0.815848
925341	NCI-H810	lung	lung_NSCLC_large cell	-0.0665584	0.149028	0.420233	-0.965515	-0.133519	0.0439467	0.204751	-5.1262	0.00743143	0.448146	0.488161	0.0569961	-2.01157	NA	NA	-4.84621	0.817665	-5.54471	0.553005
688031	NCI-H82	lung	lung_small_cell_carcinoma	0.0224025	0.285667	0.458618	0.328818	0.00856476	0.432133	0.501992	0.0764688	0.180176	0.0143407	0.213617	1.38188	0.595722	-3.14496	0.777264	-5.10541	0.808129	-2.81305	0.889667
753607	NCI-H835	lung	lung_NSCLC_carcinoid	-0.0182074	0.306413	0.458618	-0.264122	0.0349036	0.332741	0.501992	0.31163	-0.156031	0.0525347	0.347799	-1.20314	-0.38521	NA	NA	-1.04458	0.987109	NA	NA
910399	NCI-H838	lung	lung_NSCLC_adenocarcinoma	-0.0322958	0.267348	0.458618	-0.468493	-0.172901	0.0114531	0.122223	-6.63821	-0.0839388	0.240695	0.482355	-0.647245	-2.58465	NA	NA	-5.8949	0.727609	-4.13248	0.736929
1240192	NCI-H841	lung	lung_small_cell_carcinoma	0.0413609	0.251635	0.458618	0.607084	-0.0347864	0.364231	0.501992	-1.33556	-0.138013	0.102796	0.423236	-1.06421	-0.597562	NA	NA	-6.04704	0.708768	-4.58449	0.622859
724825	NCI-H929	myeloma	myeloma	-0.00931706	0.379072	0.464899	-0.135156	-0.00898917	0.488671	0.512531	-0.345123	0.0116282	0.420402	0.483373	0.0891841	-0.130365	NA	NA	-4.49103	0.895329	NA	NA
908444	NCI-SNU-1	digestive_system	stomach	0.0617124	0.172759	0.458618	0.905797	-0.129102	0.0501493	0.218639	-4.95665	0.122688	0.157785	0.482355	0.940972	-1.03663	-1.22342	0.878474	-1.41857	0.98105	-3.419	0.774426
908446	NCI-SNU-16	digestive_system	stomach	-0.0083762	0.3896	0.468174	-0.121508	-0.0570463	0.261271	0.501992	-2.19019	0.0431601	0.288455	0.482355	0.331021	-0.660224	-4.5972	0.614249	-5.01644	0.84274	-3.25543	0.852268
908447	NH-12	neuroblastoma	neuroblastoma	-0.0186159	0.304221	0.458618	-0.270047	-0.00514811	0.506635	0.521214	-0.197652	-0.00484021	0.465934	0.490363	-0.0373225	-0.168341	3.18492	0.999027	-2.51648	0.875064	-3.61105	0.838575
908449	NMC-G1	nervous_system	glioma	0.00675966	0.409056	0.472734	0.0992164	-0.139147	0.03694	0.200156	-5.3423	-0.0781835	0.246939	0.482355	-0.602867	-1.94865	-3.36628	0.752043	-7.35784	0.66708	-4.20335	0.728702
908451	NOMO-1	leukemia	acute_myeloid_leukaemia	-0.00442231	0.438716	0.483879	-0.0641513	0.0969694	0.167953	0.398957	0.865772	-0.00211721	0.485058	0.492236	-0.0163257	0.261765	-2.37782	0.819314	-4.54283	0.851491	-3.9621	0.770037
1330982	NU-DUL-1	lymphoma	B_cell_lymphoma	-0.0892872	0.0292677	0.164775	-1.29523	-0.0168032	0.451391	0.501992	-0.645126	0.0984902	0.223815	0.482355	0.755381	-0.39499	-4.73195	0.597479	-5.87074	0.753425	-4.98375	0.647478
908455	NUGC-3	digestive_system	stomach	0.010082	0.370643	0.462973	0.147981	0.0388864	0.320201	0.501992	0.34719	-0.151157	0.0645158	0.392095	-1.16556	-0.223463	NA	NA	NA	NA	-5.11736	0.572552
910849	NY	bone	osteosarcoma	0.0688641	0.127409	0.384376	1.01077	0.00511243	0.447051	0.501992	0.0456453	0.137447	0.108198	0.437071	1.05416	0.703526	NA	NA	-6.38177	0.655645	-4.81308	0.635625
1503363	OACM5-1	aero_digestive_tract	oesophagus	-0.0757306	0.0911379	0.324414	-1.09857	-0.126715	0.0537768	0.224856	-4.86498	0.0469374	0.281718	0.482355	0.359992	-1.86785	NA	NA	-0.636958	0.990946	NA	NA
1503362	OACp4C	aero_digestive_tract	oesophagus	-0.00764043	0.398173	0.470919	-0.110834	0.0767211	0.226913	0.467559	0.684989	0.0180581	0.381647	0.482355	0.138499	0.237551	NA	NA	-6.3415	0.663125	NA	NA
946360	OAW-28	urogenital_system	ovary	0.0356779	0.260033	0.458618	0.52367	0.0196528	0.386973	0.501992	0.175466	0.0991743	0.222425	0.482355	0.760628	0.486588	NA	NA	NA	NA	-4.18543	0.720844
910548	OAW-42	urogenital_system	ovary	0.0578478	0.1947	0.458618	0.849074	0.00394286	0.452187	0.501992	0.0352031	-0.000159899	0.498896	0.499595	-0.00123297	0.294348	NA	NA	-3.2808	0.882713	-3.15933	0.825026
909257	OC-314	urogenital_system	ovary	0.0585732	0.190792	0.458618	0.859721	0.112466	0.106046	0.329666	1.00413	0.217722	0.000646162	0.0568288	1.66984	1.1779	NA	NA	-5.71296	0.750332	NA	NA
910947	OCI-AML2	leukemia	acute_myeloid_leukaemia	-0.0103933	0.367661	0.460636	-0.150768	0.14678	0.0125908	0.128606	1.31049	-0.00516715	0.463655	0.490363	-0.0398435	0.373294	-4.7652	0.606325	-2.39825	0.972849	-4.58009	0.685584
1330983	OCI-AML5	leukemia	acute_myeloid_leukaemia	-0.0311345	0.26887	0.458618	-0.451646	0.116556	0.089477	0.302432	1.04065	0.0309384	0.322092	0.482355	0.237285	0.275428	-3.96492	0.730012	-4.47023	0.890726	-3.94104	0.79328
1330984	OCI-LY-19	lymphoma	B_cell_lymphoma	-0.0843525	0.0470258	0.216037	-1.22364	0.0929338	0.181991	0.416469	0.829742	0.0424524	0.289882	0.482355	0.325593	-0.022769	-5.05403	0.543433	-5.35559	0.809824	-6.27007	0.447967
1330985	OCI-M1	leukemia	acute_myeloid_leukaemia	-0.00279689	0.46066	0.487147	-0.0405725	-0.000192852	0.52934	0.52934	-0.00740421	0.0153855	0.397119	0.482355	0.118001	0.0233413	-3.69901	0.745391	0.257879	0.996596	-4.07597	0.764057
909256	OCUB-M	breast	breast	-0.0823022	0.0560831	0.241563	-1.1939	0.0148358	0.406046	0.501992	0.132459	0.21789	0.000635321	0.0568288	1.67113	0.203231	-5.01814	0.537894	-5.20409	0.7739	-5.41877	0.553276
1298358	OCUM-1	digestive_system	stomach	0.000971868	0.486709	0.495677	0.0142648	-0.161323	0.0175528	0.14765	-6.19369	-0.157426	0.0493655	0.342273	-1.2139	-2.46444	NA	NA	-4.78347	0.806191	-2.80226	0.876602
910079	OE19	aero_digestive_tract	oesophagus	-0.0040527	0.443638	0.483879	-0.0587896	0.0135662	0.411216	0.501992	0.121123	0.0539892	0.2724	0.482355	0.414076	0.158803	NA	NA	-4.9679	0.783031	-4.32426	0.707268
1298359	OE21	aero_digestive_tract	oesophagus	0.0225436	0.285166	0.458618	0.330889	0.107613	0.126141	0.357421	0.960798	-0.00628253	0.455922	0.488732	-0.0484441	0.414414	NA	NA	-6.4254	0.702984	-5.10405	0.615973
910549	OE33	aero_digestive_tract	oesophagus	-0.0601879	0.18764	0.458618	-0.873103	0.0166912	0.398596	0.501992	0.149024	0.132495	0.124794	0.46962	1.01618	0.0973687	NA	NA	-4.0854	0.860207	-3.89093	0.739414
909248	ONS-76	nervous_system	medulloblastoma	-0.0848538	0.0449606	0.212716	-1.23091	-0.133942	0.043386	0.204751	-5.14244	0.00979433	0.432329	0.486796	0.0751187	-2.09941	-3.89404	0.704313	-5.53241	0.744793	-5.71386	0.540047
909249	OPM-2	myeloma	myeloma	0.00464986	0.436202	0.483879	0.0682494	0.152496	0.00779985	0.106956	1.36153	0.0127811	0.413083	0.482874	0.098026	0.509268	-3.30425	0.777657	0.221185	0.996569	-5.07154	0.617973
909250	OS-RC-2	kidney	kidney	-0.0236826	0.283773	0.458618	-0.343546	-0.00161674	0.522875	0.528588	-0.0620718	-0.0224852	0.356985	0.482355	-0.173381	-0.193	-2.55768	0.846483	-3.08839	0.942404	-3.3714	0.810439
1298362	OSC-19	aero_digestive_tract	head and neck	0.130725	1.54996e-05	0.000651893	1.91874	-0.159429	0.018775	0.147712	-6.12097	-0.0546151	0.267521	0.482355	-0.421133	-1.54112	NA	NA	NA	NA	-5.17089	0.581088
1240196	OSC-20	aero_digestive_tract	head and neck	-0.0108615	0.362916	0.460636	-0.15756	0.0102064	0.425174	0.501992	0.0911261	0.168474	0.0289994	0.301606	1.29213	0.408564	NA	NA	-5.74437	0.740919	-4.58872	0.665021
1240197	OV-90	urogenital_system	ovary	0.0739081	0.0954506	0.330236	1.0848	-0.0159976	0.455269	0.501992	-0.6142	-0.00468022	0.46705	0.490363	-0.0360888	0.144838	NA	NA	-4.14018	0.83987	-3.71775	0.766463
905933	OVCAR-3	urogenital_system	ovary	-0.0712932	0.118602	0.370001	-1.0342	0.120132	0.0756901	0.275194	1.07258	0.268442	1.14479e-06	0.000818523	2.05885	0.699075	NA	NA	NA	NA	-5.08152	0.626244
905990	OVCAR-4	urogenital_system	ovary	0.100154	0.0064464	0.0667997	1.47003	-0.00450174	0.509628	0.522369	-0.172836	0.14211	0.0931023	0.420011	1.08993	0.795707	-4.70594	0.636007	-4.91744	0.806831	-6.35088	0.465331
905969	OVCAR-5	urogenital_system	ovary	0.0237067	0.281338	0.458618	0.347961	0.0333717	0.337747	0.501992	0.297953	-0.08317	0.241609	0.482355	-0.641317	0.00153214	NA	NA	-6.00566	0.714231	-2.2058	0.896442
905991	OVCAR-8	urogenital_system	ovary	0.00366397	0.449438	0.483879	0.0537787	-0.0740229	0.192233	0.426853	-2.84197	-0.0129384	0.411655	0.482874	-0.0997671	-0.962654	NA	NA	-5.94642	0.732781	-5.02054	0.599354
1240198	OVISE	urogenital_system	ovary	-0.00859768	0.387077	0.467943	-0.12472	-0.0206987	0.432557	0.501992	-0.794688	0.0489511	0.278673	0.482355	0.375436	-0.181324	NA	NA	-5.27784	0.766411	-3.07163	0.797624
1480371	OVK-18	urogenital_system	ovary	-0.0909587	0.0245166	0.147279	-1.31947	-0.00410822	0.511446	0.522406	-0.157727	0.0163552	0.391394	0.482355	0.125438	-0.450588	NA	NA	-5.4112	0.78544	NA	NA
1240199	OVKATE	urogenital_system	ovary	-0.0115363	0.356316	0.460636	-0.167348	-0.140775	0.03509	0.200156	-5.40481	0.130688	0.130917	0.47086	1.00233	-1.52328	NA	NA	-1.14336	0.985398	-0.21895	0.967979
1240200	OVMIU	urogenital_system	ovary	0.100196	0.00640693	0.0667997	1.47065	-0.0815442	0.16521	0.395664	-3.13074	0.149311	0.0715199	0.392095	1.14515	-0.171645	NA	NA	-5.0774	0.804548	-3.9463	0.73335
909251	P12-ICHIKAWA	leukemia	lymphoblastic_T_cell_leukaemia	0.00200812	0.472223	0.490256	0.0294747	0.098116	0.163748	0.395664	0.87601	-0.0133291	0.409186	0.482874	-0.10278	0.267568	NA	NA	-0.362323	0.993968	-3.6827	0.806547
909252	P30-OHK	leukemia	lymphoblastic_leukemia	0.0206747	0.2925	0.458618	0.303457	0.0209609	0.381948	0.501992	0.187145	-0.224221	0.000363663	0.0568288	-1.72895	-0.412784	1.67719	0.930365	-0.703992	0.990117	-4.59478	0.678077
1330987	P32-ISH	lymphoma	Burkitt_lymphoma	-0.0747769	0.0968544	0.332937	-1.08474	0.106581	0.130394	0.359968	0.951587	0.186333	0.00943007	0.193432	1.4291	0.431985	-0.238033	0.959199	-2.44392	0.96292	-5.71631	0.518923
909255	PA-1	urogenital_system	ovary	-0.0542606	0.217324	0.458618	-0.78712	0.120541	0.0741734	0.274787	1.07622	0.112158	0.190395	0.482355	0.860211	0.383105	NA	NA	-7.39733	0.498781	-5.7689	0.504084
1240201	PA-TU-8988T	pancreas	pancreas	0.122323	0.000112847	0.00374842	1.79542	-0.17559	0.0103324	0.116394	-6.74144	-0.063348	0.259336	0.482355	-0.488471	-1.8115	NA	NA	-5.81023	0.749271	-3.77845	0.7353
925346	PANC-03-27	pancreas	pancreas	0.076414	0.0806543	0.303992	1.12158	0.0147591	0.406357	0.501992	0.131774	-0.0479617	0.27639	0.482355	-0.369829	0.294509	NA	NA	-6.26261	0.671735	-5.12466	0.658918
925347	PANC-08-13	pancreas	pancreas	0.0152842	0.323745	0.458618	0.224337	-0.0223745	0.424426	0.501992	-0.859029	-0.0269491	0.336015	0.482355	-0.207803	-0.280831	NA	NA	-3.44012	0.902733	-3.05877	0.840363
925348	PANC-10-05	pancreas	pancreas	0.0151209	0.324958	0.458618	0.22194	0.0405493	0.315166	0.501992	0.362037	-0.0316464	0.317327	0.482355	-0.244023	0.113318	NA	NA	NA	NA	-5.64794	0.514966
753608	PC-14	lung	lung_NSCLC_adenocarcinoma	0.0386766	0.255969	0.458618	0.567684	0.0320979	0.341985	0.501992	0.28658	0.182398	0.0123757	0.203685	1.39892	0.751063	NA	NA	-5.95213	0.714546	-5.72593	0.492492
1240204	PCI-15A	aero_digestive_tract	head and neck	0.0307127	0.266534	0.458618	0.450792	-0.02296	0.421583	0.501992	-0.881505	-0.0561101	0.265911	0.482355	-0.432661	-0.287791	NA	NA	-3.00964	0.930407	-4.12077	0.723922
1298529	PCI-30	aero_digestive_tract	head and neck	0.0315694	0.265324	0.458618	0.463367	0.01028	0.424864	0.501992	0.0917833	-0.108707	0.193681	0.482355	-0.838227	-0.0943591	NA	NA	-2.88818	0.898176	-1.72596	0.926476
1240205	PCI-38	aero_digestive_tract	head and neck	0.0953676	0.0123881	0.0995221	1.39978	-0.124189	0.0578322	0.235467	-4.768	-0.0271918	0.334965	0.482355	-0.209673	-1.19263	NA	NA	NA	NA	-3.69778	0.799517
1240206	PCI-6A	aero_digestive_tract	head and neck	0.13121	1.37157e-05	0.000612918	1.92586	-0.124035	0.0580861	0.235467	-4.7621	0.000581667	0.495859	0.498648	0.00446116	-0.943928	NA	NA	-8.06859	0.431382	-6.12904	0.424866
909260	PF-382	leukemia	lymphoblastic_T_cell_leukaemia	-0.00511955	0.429562	0.482437	-0.0742657	0.130144	0.0430328	0.204751	1.16196	-0.0115201	0.420753	0.483373	-0.0888307	0.332956	-3.73911	0.749806	-1.18578	0.987156	-4.44635	0.700834
683667	PFSK-1	nervous_system	medulloblastoma	0.0114384	0.356778	0.460636	0.167889	0.162786	0.00329768	0.0745436	1.45341	0.031071	0.321613	0.482355	0.238302	0.619866	NA	NA	-6.35629	0.6609	-3.88551	0.777149
1330991	PL-21	leukemia	acute_myeloid_leukaemia	-0.0706133	0.122953	0.37409	-1.02434	0.0376588	0.323993	0.501992	0.336229	0.174694	0.0202456	0.250147	1.33983	0.217241	-3.86836	0.725858	-3.55875	0.928416	-4.14108	0.739
1240208	PL18	pancreas	pancreas	0.0241957	0.279879	0.458618	0.355138	-0.0100104	0.483849	0.510428	-0.384329	-0.0691169	0.254762	0.482355	-0.532955	-0.187382	NA	NA	NA	NA	-3.83788	0.755451
910546	PSN1	pancreas	pancreas	-0.0164613	0.316846	0.458618	-0.238792	-0.00730366	0.496589	0.517076	-0.280411	0.00695948	0.451357	0.488161	0.0533765	-0.155276	-6.64447	0.369432	-7.22199	0.566511	1.49161	0.993892
1298534	QGP-1	pancreas	pancreas	0.060843	0.177921	0.458618	0.893036	-0.129759	0.0491861	0.217408	-4.98186	0.121575	0.161431	0.482355	0.932432	-1.05213	NA	NA	-2.2986	0.93097	NA	NA
910545	QIMR-WIL	leukemia	acute_myeloid_leukaemia	-0.0773642	0.0816646	0.305381	-1.12227	0.0196701	0.386906	0.501992	0.175621	-0.00309287	0.478181	0.490363	-0.0238488	-0.323498	-4.57231	0.626835	-4.82219	0.876537	-5.79478	0.505197
1330995	RC-K8	lymphoma	B_cell_lymphoma	-0.000530656	0.492184	0.495677	-0.00769785	-0.144484	0.0311553	0.192035	-5.54719	-0.092684	0.228198	0.482355	-0.714679	-2.08985	NA	NA	-0.180022	0.993966	-0.623767	0.974106
1524418	RCC-AB	kidney	kidney	-0.0111463	0.360096	0.460636	-0.161691	0.0233103	0.373092	0.501992	0.208122	0.148618	0.0734835	0.392095	1.13984	0.395424	NA	NA	-4.5384	0.86569	NA	NA
1524416	RCC-JW	kidney	kidney	-0.000460021	0.493176	0.495677	-0.0066732	0.103026	0.144813	0.377889	0.919852	-0.000342709	0.497603	0.499595	-0.0026426	0.303512	NA	NA	-6.03785	0.714853	NA	NA
1524419	RCC-MF	kidney	kidney	0.034146	0.261969	0.458618	0.501186	-0.177369	0.00964399	0.116394	-6.80977	-0.144918	0.0817498	0.407829	-1.11745	-2.47535	NA	NA	-3.8011	0.915274	NA	NA
909263	RCM-1	large_intestine	large_intestine	0.080963	0.0567964	0.24317	1.18835	-0.0921919	0.131092	0.360504	-3.53954	0.0256236	0.343527	0.482355	0.196523	-0.718221	NA	NA	-3.29787	0.855482	-0.290615	0.952395
909264	RD	soft_tissue	rhabdomyosarcoma	-0.0261292	0.277467	0.458618	-0.379037	0.0178835	0.393876	0.501992	0.159669	-0.15882	0.046321	0.341438	-1.22465	-0.481339	NA	NA	NA	NA	-5.21681	0.578332
909696	REH	leukemia	B_cell_leukemia	-0.0908832	0.0247181	0.147279	-1.31838	0.152786	0.00761045	0.106956	1.36412	-0.0317139	0.317084	0.482355	-0.244543	-0.0662682	0.837963	0.966561	-3.30169	0.945297	-4.93274	0.632687
1240209	RERF-GC-1B	digestive_system	stomach	-0.0338827	0.265384	0.458618	-0.491512	-0.0197825	0.436997	0.501992	-0.759512	0.115183	0.181521	0.482355	0.883408	-0.122539	NA	NA	NA	NA	-3.47825	0.814898
910931	RERF-LC-MS	lung	lung_NSCLC_adenocarcinoma	-0.0664984	0.149411	0.420233	-0.964644	-0.0175292	0.44789	0.501992	-0.673	0.0145725	0.402013	0.482355	0.111766	-0.508626	NA	NA	-6.55755	0.638484	-4.58694	0.672512
1298538	RERF-LC-Sq1	lung	lung_NSCLC_squamous_cell_carcinoma	0.143444	4.73023e-07	5.1042e-05	2.10543	-0.195727	0.00456258	0.0802825	-7.51458	-0.00315022	0.477777	0.490363	-0.0242911	-1.81114	NA	NA	-4.29027	0.882827	0.014006	0.9784
909697	RF-48	digestive_system	stomach	-0.0723186	0.112089	0.36153	-1.04907	0.142286	0.0180798	0.147712	1.27038	0.12134	0.162195	0.482355	0.930632	0.383978	-0.107066	0.963446	-1.15412	0.986522	-5.59484	0.53136
971773	RH-1	soft_tissue	rhabdomyosarcoma	0.140087	1.25777e-06	9.99231e-05	2.05616	-0.0398315	0.340078	0.501992	-1.52926	0.146647	0.0792103	0.407829	1.12473	0.550544	-3.26524	0.775084	-7.61314	0.503054	-4.50846	0.687472
971774	RH-18	soft_tissue	rhabdomyosarcoma	-0.00583776	0.42033	0.477041	-0.0846843	0.041348	0.312789	0.501992	0.369168	-0.0342952	0.308285	0.482355	-0.264447	0.00667878	NA	NA	-3.07333	0.925986	NA	NA
1240210	RH-41	soft_tissue	rhabdomyosarcoma	0.0931108	0.0164221	0.114613	1.36665	-0.0847325	0.154476	0.387958	-3.25315	-0.0444919	0.282458	0.482355	-0.343074	-0.743189	NA	NA	-6.94459	0.650274	-4.75313	0.658165
1298539	RKN	urogenital_system	ovary	0.0551786	0.208113	0.458618	0.809896	0.130973	0.0408056	0.204751	1.16937	-0.033312	0.311519	0.482355	-0.256866	0.574133	NA	NA	-6.87631	0.619123	-2.90043	0.853121
909698	RKO	large_intestine	large_intestine	-0.0104034	0.367558	0.460636	-0.150914	-0.127617	0.0523829	0.223997	-4.89962	0.0235252	0.353216	0.482355	0.180429	-1.62337	-5.81684	0.394492	-6.68459	0.629063	-6.48912	0.365535
910861	RL	lymphoma	B_cell_lymphoma	-0.111965	0.00124722	0.0249258	-1.6242	0.015793	0.402187	0.501992	0.141004	-0.0143613	0.40275	0.482355	-0.110739	-0.531311	3.3041	0.999044	-3.61619	0.916421	-0.879156	0.950913
909699	RMG-I	urogenital_system	ovary	0.0491912	0.23216	0.458618	0.722015	-0.0139373	0.465157	0.501992	-0.535096	0.0238267	0.351782	0.482355	0.182741	0.12322	NA	NA	-3.39906	0.932049	-2.36666	0.883969
930083	RO82-W-1	thyroid	thyroid	0.0292131	0.268855	0.458618	0.428781	-0.0423334	0.328233	0.501992	-1.62531	-0.133777	0.116385	0.450387	-1.03154	-0.742691	NA	NA	-5.0199	0.802472	0.315547	0.974174
909700	RPMI-2650	aero_digestive_tract	head and neck	-0.0137252	0.336885	0.460636	-0.199101	0.00590188	0.443607	0.501992	0.0526938	0.111999	0.190849	0.482355	0.858991	0.237528	NA	NA	-5.78982	0.719311	-4.60556	0.664609
909701	RPMI-6666	lymphoma	Hodgkin_lymphoma	-0.0255199	0.27887	0.458618	-0.370198	-0.107248	0.0913087	0.30505	-4.1176	-0.114028	0.17896	0.482355	-0.879258	-1.78902	-3.84	0.751864	-3.21419	0.948314	-4.98171	0.658263
910903	RPMI-7951	skin	melanoma	0.0980187	0.00870837	0.0741248	1.43869	0.0171057	0.396949	0.501992	0.152725	-0.141027	0.093401	0.420011	-1.08745	0.167989	NA	NA	-7.48395	0.552692	-4.73125	0.667775
905964	RPMI-8226	myeloma	myeloma	0.0673115	0.13748	0.400802	0.98798	0.107475	0.126709	0.357421	0.95957	0.0651209	0.262764	0.482355	0.499451	0.815667	-4.50767	0.62774	-6.23226	0.680249	-4.07267	0.752615
910544	RPMI-8866	leukemia	chronic_myeloid_leukaemia	0.0222071	0.286374	0.458618	0.32595	-0.0213971	0.42917	0.501992	-0.821503	0.107202	0.203854	0.482355	0.822194	0.108881	-2.86266	0.777958	-5.79821	0.74409	-4.96223	0.640119
909703	RS4-11	leukemia	leukemia	-0.0502328	0.23297	0.458618	-0.728692	0.134026	0.0332835	0.196675	1.19663	0.124134	0.153004	0.482355	0.952062	0.473333	-4.78469	0.607948	NA	NA	-4.82952	0.687201
909704	RT-112	urogenital_system	Bladder	-0.00657291	0.411108	0.472734	-0.0953485	0.012617	0.41512	0.501992	0.112648	0.143769	0.0879187	0.410862	1.10265	0.373317	NA	NA	NA	NA	-5.69251	0.504337
687455	RT4	urogenital_system	Bladder	0.109436	0.00145782	0.0272996	1.60627	-0.153646	0.0229583	0.172087	-5.89895	-0.0163777	0.390548	0.482355	-0.126287	-1.47299	NA	NA	-3.82516	0.909075	-1.10678	0.894551
909706	RVH-421	skin	melanoma	0.01876	0.301748	0.458618	0.275354	-0.0574721	0.259418	0.501992	-2.20653	-0.004228	0.470212	0.490363	-0.0326018	-0.654594	NA	NA	-5.15293	0.773662	-5.55173	0.694293
905978	RXF393	kidney	kidney	0.103557	0.00386698	0.0512017	1.51998	0.00785273	0.435179	0.501992	0.0701116	0.0116111	0.420511	0.483373	0.0890527	0.559716	-4.37613	0.674345	-5.88872	0.733455	-5.28547	0.667526
910401	Ramos-2G6-4C10	lymphoma	Burkitt_lymphoma	-0.00164081	0.476651	0.492494	-0.023802	-0.13373	0.0436662	0.204751	-5.1343	-0.00783085	0.445307	0.488033	-0.060383	-1.7395	-1.31103	0.935604	-5.75888	0.757582	-5.41437	0.553572
910946	S-117	thyroid	thyroid	0.0943731	0.0140551	0.108058	1.38518	0.061705	0.26044	0.501992	0.550922	-0.162398	0.0390593	0.323845	-1.25224	0.227954	NA	NA	-3.75867	0.883833	-0.999065	0.927384
909708	SAS	aero_digestive_tract	head and neck	0.046926	0.239066	0.458618	0.688767	-0.122529	0.0606226	0.240497	-4.70427	0.08804	0.241372	0.482355	0.675232	-1.11342	NA	NA	-6.43822	0.679194	1.47961	0.993523
1299050	SAT	aero_digestive_tract	head and neck	0.0742869	0.0931528	0.324899	1.09036	0.0329496	0.339144	0.501992	0.294184	-0.149603	0.0686212	0.392095	-1.15358	0.0769906	NA	NA	-5.12371	0.794964	-0.283108	0.954969
713885	SBC-1	lung	lung_small_cell_carcinoma	0.0681516	0.132031	0.393342	1.00031	0.113271	0.102741	0.327946	1.01132	0.139482	0.101525	0.422327	1.06978	1.02713	-2.98738	0.802841	-2.94873	0.955554	0.941809	0.992848
753610	SBC-3	lung	lung_small_cell_carcinoma	-0.0942958	0.016779	0.115356	-1.36788	0.0130063	0.413515	0.501992	0.116125	-0.0184427	0.378604	0.482355	-0.14221	-0.464656	NA	NA	-5.59942	0.771157	-5.41008	0.527044
713880	SBC-5	lung	lung_small_cell_carcinoma	0.0152555	0.323957	0.458618	0.223916	0.0225957	0.375763	0.501992	0.201741	-0.021396	0.362571	0.482355	-0.164983	0.0868914	NA	NA	-6.05778	0.688711	-6.05592	0.417979
910911	SCC-15	aero_digestive_tract	head and neck	0.0721383	0.106422	0.358922	1.05883	-0.122772	0.0602083	0.240497	-4.71359	-0.156994	0.0503352	0.342273	-1.21057	-1.62178	0.835854	0.946276	NA	NA	-4.74499	0.654883
910701	SCC-25	aero_digestive_tract	head and neck	0.0921822	0.0183535	0.121143	1.35303	-0.213987	0.00202486	0.057911	-8.21563	-0.201201	0.00308408	0.122507	-1.55144	-2.80468	NA	NA	-7.07157	0.612923	-4.38391	0.706799
910930	SCC-3	lymphoma	B_cell_lymphoma	0.00598065	0.418867	0.476895	0.0877823	-0.0247859	0.412711	0.501992	-0.951608	-0.010146	0.42976	0.484667	-0.0782346	-0.31402	-4.41969	0.650201	NA	NA	0.561387	0.992346
910904	SCC-4	aero_digestive_tract	head and neck	0.0720475	0.106994	0.359157	1.05749	-0.0668205	0.220247	0.458354	-2.56545	-0.106994	0.1981	0.482355	-0.825023	-0.777659	NA	NA	-6.98749	0.611854	-5.95813	0.483652
909709	SCC-9	aero_digestive_tract	head and neck	0.104443	0.00336383	0.0454091	1.53298	-0.127251	0.0529448	0.223997	-4.88557	-0.177924	0.0165116	0.221765	-1.37196	-1.57485	NA	NA	-6.39816	0.647541	-6.19163	0.578976
909711	SCH	digestive_system	stomach	0.0647141	0.154175	0.423982	0.949855	0.0867625	0.201084	0.441028	0.774642	0.0198515	0.371827	0.482355	0.152253	0.625584	-1.67744	0.934692	-4.60693	0.80749	1.15951	0.992912
1299051	SCaBER	urogenital_system	Bladder	0.114381	0.000585042	0.0138016	1.67886	-0.000477761	0.528051	0.52934	-0.0183427	-0.153437	0.0587364	0.37165	-1.18314	0.159124	NA	NA	-7.60184	0.555136	-4.15839	0.720238
909712	SF126	nervous_system	glioma	0.0213211	0.289787	0.458618	0.312945	0.0261882	0.36255	0.501992	0.233816	0.00384203	0.472908	0.490363	0.0294668	0.192076	-2.79141	0.864165	-4.75863	0.871899	-0.778197	0.94855
905986	SF268	nervous_system	glioma	0.0869968	0.0324689	0.173702	1.27692	0.0193107	0.388298	0.501992	0.172412	-0.177694	0.0167487	0.221765	-1.37018	0.026382	-4.46483	0.6432	-6.20535	0.681916	-4.1159	0.730178
905984	SF539	nervous_system	glioma	0.0540491	0.213302	0.458618	0.793318	0.00431091	0.450567	0.501992	0.0384891	-0.140186	0.0959957	0.421085	-1.08096	-0.0830513	-3.72934	0.748183	-7.86262	0.572487	-4.26145	0.72649
909713	SH-4	skin	melanoma	-0.00337666	0.452748	0.483879	-0.0489828	0.0967698	0.168675	0.399346	0.86399	-0.00528982	0.462802	0.490363	-0.0407894	0.258073	-3.96595	0.720283	-5.53012	0.745636	-4.16547	0.714721
724872	SHP-77	lung	lung_small_cell_carcinoma	0.0490701	0.232558	0.458618	0.720237	-0.175505	0.0103662	0.116394	-6.73819	0.0300807	0.325252	0.482355	0.230707	-1.92908	-0.737005	0.958392	-1.96271	0.958661	-0.677115	0.973829
1240212	SISO	urogenital_system	cervix	0.0922996	0.0181001	0.12095	1.35475	0.132214	0.0376194	0.200156	1.18045	-0.162219	0.0394049	0.323845	-1.25086	0.428114	NA	NA	-6.81481	0.606887	-4.98458	0.589871
909716	SJRH30	soft_tissue	rhabdomyosarcoma	0.0835677	0.0452207	0.212716	1.22658	-0.0411315	0.33391	0.501992	-1.57917	-0.101889	0.210266	0.482355	-0.785654	-0.379413	NA	NA	-5.14581	0.828553	-3.52969	0.778666
684072	SK-ES-1	bone	ewings_sarcoma	-0.000787165	0.488586	0.495677	-0.0114188	0.143866	0.0159518	0.140809	1.28448	0.0716221	0.257969	0.482355	0.549313	0.607458	-4.28626	0.668738	-4.4059	0.880187	-4.38988	0.720903
909719	SK-HEP-1	digestive_system	liver	0.0311277	0.265939	0.458618	0.456884	-0.0363387	0.356767	0.501992	-1.39516	-0.165985	0.0325858	0.314164	-1.27989	-0.739389	NA	NA	-5.83925	0.716657	-5.39999	0.539633
909720	SK-LMS-1	soft_tissue	soft_tissue_other	-0.00281928	0.460353	0.487147	-0.0408973	-0.035243	0.362033	0.501992	-1.35309	-0.0200159	0.369904	0.482355	-0.154341	-0.516109	-5.52005	0.481549	-7.28557	0.598696	-6.52872	0.397103
909721	SK-LU-1	lung	lung_NSCLC_adenocarcinoma	0.00729953	0.402421	0.470919	0.10714	0.052714	0.281786	0.501992	0.470646	-0.115505	0.174635	0.482355	-0.890648	-0.104287	NA	NA	NA	NA	-2.95983	0.805185
909723	SK-MEL-1	skin	melanoma	-0.00510069	0.429808	0.482437	-0.0739921	0.167031	0.00236233	0.0649641	1.4913	0.017143	0.386835	0.482355	0.13148	0.516263	1.90344	0.971253	-0.196019	0.994458	0.417517	0.9876
909725	SK-MEL-24	skin	melanoma	0.00143448	0.480228	0.493338	0.0210549	0.103263	0.143868	0.377889	0.921966	-0.0621988	0.260285	0.482355	-0.47961	0.15447	NA	NA	-3.63712	0.922825	0.56934	0.984796
905954	SK-MEL-28	skin	melanoma	0.00968497	0.374911	0.463203	0.142153	-0.0255386	0.409052	0.501992	-0.980507	0.0446979	0.285539	0.482355	0.342815	-0.165179	NA	NA	NA	NA	-0.485505	0.963176
909724	SK-MEL-3	skin	melanoma	-0.018599	0.30431	0.458618	-0.269803	-0.00443241	0.509949	0.522369	-0.170174	0.181514	0.0131299	0.204983	1.39214	0.317389	NA	NA	-2.48444	0.899028	-4.05538	0.742291
909726	SK-MEL-30	skin	melanoma	0.0847706	0.0404243	0.202903	1.24424	-0.174926	0.0106	0.1166	-6.71595	0.0209338	0.36613	0.482355	0.160554	-1.77038	NA	NA	-4.70768	0.827524	-4.38963	0.696328
905956	SK-MEL-5	skin	melanoma	-0.0793932	0.0705514	0.280246	-1.1517	-0.0953643	0.121888	0.353479	-3.66134	-0.0135541	0.407773	0.482874	-0.104514	-1.63918	NA	NA	-5.81297	0.727646	NA	NA
909728	SK-MES-1	lung	lung_NSCLC_squamous_cell_carcinoma	0.0439373	0.246517	0.458618	0.644899	0.0473199	0.295862	0.501992	0.422486	-0.18272	0.0121472	0.203685	-1.40894	-0.11385	NA	NA	-5.82459	0.728419	-5.16286	0.609612
909729	SK-MG-1	nervous_system	glioma	0.0614089	0.174574	0.458618	0.901343	0.00630848	0.441841	0.501992	0.056324	0.00729183	0.449094	0.488161	0.0559255	0.337864	NA	NA	-6.17366	0.695809	NA	NA
753612	SK-MM-2	myeloma	myeloma	0.021646	0.288495	0.458618	0.317713	0.0378043	0.323541	0.501992	0.337528	0.012861	0.412581	0.482874	0.0986391	0.251294	1.26521	0.988675	0.267394	0.996461	0.29953	0.971038
688087	SK-N-FI	neuroblastoma	neuroblastoma	-0.0850133	0.0443163	0.212659	-1.23323	-0.114384	0.0758227	0.275194	-4.39155	0.0110673	0.424014	0.483373	0.0848822	-1.84663	-1.14912	0.96872	-2.10987	0.950815	1.31581	0.995292
717431	SK-N-SH	neuroblastoma	neuroblastoma	-0.0541036	0.218005	0.458618	-0.784842	0.00680276	0.4397	0.501992	0.0607372	-0.0385894	0.295778	0.482355	-0.29756	-0.340555	NA	NA	-1.93822	0.963171	-2.29261	0.867277
909730	SK-NEP-1	kidney	kidney	-0.0857046	0.0415919	0.206515	-1.24326	0.0832494	0.210752	0.449815	0.743276	-0.132581	0.120272	0.459038	-1.02233	-0.507435	-2.44871	0.878917	-4.24531	0.855187	-4.71169	0.636847
905959	SK-OV-3	urogenital_system	ovary	0.137426	2.65247e-06	0.00017241	2.0171	-0.0965462	0.118572	0.350326	-3.70671	-0.0288723	0.327946	0.482355	-0.222632	-0.637415	NA	NA	-4.96997	0.811347	-4.78115	0.680525
909731	SK-PN-DW	bone	ewings_sarcoma	-0.0749833	0.0956067	0.330236	-1.08773	-0.116035	0.0725337	0.271527	-4.45493	0.0664822	0.261765	0.482355	0.509892	-1.67759	-4.49857	0.649804	-4.93863	0.812035	-4.38436	0.719849
909732	SK-UT-1	soft_tissue	soft_tissue_other	0.104439	0.00336599	0.0454091	1.53292	-0.0573958	0.25975	0.501992	-2.20361	-0.0279046	0.331933	0.482355	-0.21517	-0.295285	-5.33847	0.488727	-5.87631	0.748706	-6.10386	0.454346
930298	SKG-IIIa	urogenital_system	cervix	-0.0842658	0.0473892	0.216037	-1.22238	-0.0974617	0.116045	0.347165	-3.74186	0.0120997	0.417391	0.483373	0.0927996	-1.62382	NA	NA	-5.64786	0.746419	-1.86088	0.870797
909722	SKM-1	leukemia	haematopoietic_neoplasm other	0.0812176	0.0555944	0.240909	1.19209	0.0976523	0.16546	0.395664	0.87187	0.0102308	0.429461	0.484667	0.0784662	0.714142	2.24013	0.996729	NA	NA	NA	NA
1240215	SKN	urogenital_system	uterus	-0.0178755	0.308262	0.458618	-0.259308	0.0163463	0.399971	0.501992	0.145945	-0.00286847	0.479761	0.490363	-0.0221185	-0.0451603	NA	NA	-6.58422	0.691741	-3.84341	0.767071
1299059	SKN-3	aero_digestive_tract	head and neck	0.0991075	0.00748424	0.0686055	1.45467	-0.104696	0.0973636	0.315	-4.01961	-0.110739	0.188229	0.482355	-0.853896	-1.13961	NA	NA	-5.91985	0.716878	-2.28674	0.896219
1331032	SLVL	lymphoma	B_cell_lymphoma	0.0745846	0.0913609	0.324414	1.09473	-0.122086	0.0613837	0.24115	-4.68728	-0.0430891	0.285257	0.482355	-0.332257	-1.30827	-3.85805	0.703103	-2.06923	0.968889	-3.84136	0.770123
905979	SN12C	kidney	kidney	-0.00282629	0.460257	0.487147	-0.040999	0.087358	0.199364	0.4386	0.779959	-0.0629399	0.25967	0.482355	-0.485325	0.0845452	NA	NA	NA	NA	-3.40759	0.774503
905982	SNB75	nervous_system	glioma	-0.0280155	0.273701	0.458618	-0.406401	0.0861826	0.202736	0.443291	0.769465	-0.0305786	0.321274	0.482355	-0.235789	0.0424248	-4.17343	0.679686	-5.36573	0.773759	-4.38568	0.718413
1240216	SNU-182	digestive_system	liver	-0.0954536	0.0145923	0.110995	-1.38468	-0.137068	0.039416	0.203232	-5.26246	0.0558408	0.270485	0.482355	0.428277	-2.07295	NA	NA	-6.88212	0.628408	-4.53724	0.680238
909736	SNU-387	digestive_system	liver	0.0235796	0.281731	0.458618	0.346095	0.11599	0.0917283	0.30505	1.03559	-0.0584936	0.263557	0.482355	-0.45104	0.310216	NA	NA	-6.36742	0.672787	-4.58202	0.691519
1240217	SNU-398	digestive_system	liver	0.0236921	0.281383	0.458618	0.347746	-0.143974	0.0316735	0.19356	-5.52763	-0.00600149	0.457865	0.489787	-0.046277	-1.74205	NA	NA	NA	NA	-6.38068	0.416922
909737	SNU-423	digestive_system	liver	-0.0143735	0.331715	0.459219	-0.208505	0.0256235	0.364592	0.501992	0.228775	-0.0480801	0.276203	0.482355	-0.370742	-0.116824	NA	NA	-4.52795	0.820262	-5.19583	0.595926
909738	SNU-449	digestive_system	liver	0.0147054	0.328118	0.458618	0.215842	-0.0100119	0.483842	0.510428	-0.384389	-0.174517	0.0202916	0.250147	-1.34569	-0.504746	NA	NA	-0.094789	0.995081	-1.74983	0.929167
909739	SNU-475	digestive_system	liver	0.0504242	0.227906	0.458618	0.740113	-0.0950688	0.122727	0.353479	-3.64999	-0.00707692	0.450457	0.488161	-0.0545695	-0.988149	NA	NA	NA	NA	-2.16933	0.915979
909740	SNU-C2B	large_intestine	large_intestine	0.00336644	0.453487	0.483914	0.0494116	-0.0361391	0.357726	0.501992	-1.38749	-0.15993	0.0439835	0.338153	-1.2332	-0.857095	-4.20207	0.657421	-4.87549	0.843606	-4.86021	0.636095
905965	SR	lymphoma	lymphoid_neoplasm other	-0.0767441	0.0852092	0.314044	-1.11327	-0.00091854	0.526052	0.529011	-0.0352656	0.0885475	0.24067	0.482355	0.679125	-0.156471	-4.57915	0.602316	-5.6028	0.790885	-5.14263	0.657254
910906	ST486	lymphoma	Burkitt_lymphoma	-0.0197696	0.298508	0.458618	-0.286783	0.00121895	0.464302	0.501992	0.0108831	-0.0316114	0.317454	0.482355	-0.243753	-0.173218	-4.41985	0.649627	-0.891313	0.992785	-5.8237	0.532089
909742	SU-DHL-1	lymphoma	anaplastic_large_cell_lymphoma	0.0744169	0.0923688	0.324899	1.09227	-0.0551652	0.26952	0.501992	-2.11796	-0.0317772	0.316856	0.482355	-0.245031	-0.423575	-0.463782	0.877159	NA	NA	2.56524	0.999035
1331033	SU-DHL-10	lymphoma	B_cell_lymphoma	-0.125492	8.46093e-05	0.00302478	-1.82043	0.117568	0.0854921	0.296732	1.04968	0.0485043	0.279319	0.482355	0.372009	-0.132912	NA	NA	NA	NA	-6.10636	0.459746
1331035	SU-DHL-4	lymphoma	B_cell_lymphoma	-0.0848947	0.044795	0.212716	-1.23151	0.122519	0.0670198	0.25763	1.09389	0.0410581	0.292861	0.482355	0.314899	0.0590934	-4.23868	0.667862	0.447214	0.997983	-2.93659	0.881505
1331038	SU-DHL-8	lymphoma	B_cell_lymphoma	-0.103341	0.00503358	0.0599835	-1.49909	-0.133785	0.0435931	0.204751	-5.13642	0.0330129	0.314913	0.482355	0.253196	-2.12744	-3.78394	0.751467	NA	NA	-4.80924	0.66798
1240219	SUIT-2	pancreas	pancreas	-0.008246	0.391096	0.46901	-0.119619	-0.198369	0.00407364	0.0802825	-7.61603	-0.0390226	0.294655	0.482355	-0.3009	-2.67885	NA	NA	-1.54327	0.979308	-2.80843	0.87537
1247871	SUP-B15	leukemia	lymphoblastic_leukemia	0.0113226	0.357917	0.460636	0.166191	0.135532	0.0299634	0.189592	1.21008	-0.0150982	0.398232	0.482355	-0.116421	0.419948	-4.38136	0.67342	-3.31396	0.930585	-5.35964	0.637445
910209	SUP-B8	leukemia	B_cell_leukemia	-0.0257444	0.278341	0.458618	-0.373455	0.0352791	0.33153	0.501992	0.314983	0.0424585	0.28987	0.482355	0.32564	0.0890558	NA	NA	-4.73413	0.876913	NA	NA
909743	SUP-T1	leukemia	lymphoblastic_T_cell_leukaemia	-0.100669	0.00738156	0.0686055	-1.46034	-0.00808584	0.492921	0.514509	-0.310441	0.0694689	0.259581	0.482355	0.532799	-0.41266	3.14636	0.999052	0.174614	0.99653	-5.35611	0.578699
909745	SW1088	nervous_system	glioma	-0.0230895	0.2856	0.458618	-0.334944	0.0835551	0.209942	0.449815	0.746006	0.030197	0.324817	0.482355	0.231599	0.214221	NA	NA	NA	NA	-2.53279	0.838143
909746	SW1116	large_intestine	large_intestine	0.0923097	0.0180785	0.12095	1.3549	-0.0895086	0.139223	0.372827	-3.43652	-0.129407	0.130648	0.47086	-0.997845	-1.02649	NA	NA	NA	NA	NA	NA
909744	SW13	kidney	adrenal_gland	0.0570351	0.198948	0.458618	0.837146	-0.187161	0.00652474	0.104082	-7.1857	0.0250898	0.345926	0.482355	0.192429	-2.05204	NA	NA	-6.17872	0.71281	-5.35668	0.559098
909747	SW1417	large_intestine	large_intestine	0.000254172	0.496789	0.496789	0.00373067	0.0999486	0.156848	0.389084	0.892372	-0.0205645	0.366956	0.482355	-0.158571	0.245844	NA	NA	-5.66899	0.794432	-1.75291	0.920197
909748	SW1463	large_intestine	large_intestine	-0.0207102	0.294347	0.458618	-0.300428	0.0230397	0.374101	0.501992	0.205705	0.104308	0.211026	0.482355	0.799999	0.235092	NA	NA	NA	NA	-0.892915	0.925452
724878	SW1573	lung	lung_NSCLC_adenocarcinoma	0.0401233	0.253741	0.458618	0.588918	-0.0395871	0.34124	0.501992	-1.51987	-0.14035	0.0954884	0.421085	-1.08223	-0.67106	NA	NA	-4.95392	0.798127	-3.3815	0.776275
909749	SW1710	urogenital_system	Bladder	-0.0159896	0.319972	0.458618	-0.231949	0.0102932	0.424808	0.501992	0.0919013	0.146655	0.0791868	0.407829	1.12479	0.328247	NA	NA	-7.44796	0.576088	-6.06015	0.562761
909750	SW1783	nervous_system	glioma	0.00137373	0.481078	0.493502	0.0201633	-0.00522074	0.506298	0.521214	-0.200441	-0.0299449	0.323699	0.482355	-0.230903	-0.13706	NA	NA	-4.97853	0.788056	-0.708484	0.953639
910907	SW1990	pancreas	pancreas	0.0664157	0.143275	0.411411	0.974832	-0.0105965	0.481074	0.509856	-0.406832	-0.133769	0.116409	0.450387	-1.03148	-0.154494	NA	NA	-4.32976	0.891436	-2.61464	0.845347
909751	SW48	large_intestine	large_intestine	0.00651495	0.412109	0.472734	0.0956247	-0.0296984	0.388842	0.501992	-1.14021	0.0161755	0.392445	0.482355	0.12406	-0.306843	NA	NA	-6.66762	0.604889	-5.14996	0.579387
905962	SW620	large_intestine	large_intestine	-0.0151441	0.325913	0.458618	-0.219684	-0.0518542	0.284285	0.501992	-1.99085	0.00323097	0.477187	0.490363	0.0247803	-0.728584	NA	NA	-5.14591	0.805294	-4.76501	0.641868
909754	SW684	soft_tissue	fibrosarcoma	-0.0920366	0.0217716	0.137758	-1.33511	0.10913	0.119857	0.35122	0.974348	-0.145217	0.0808811	0.407829	-1.11976	-0.493506	1.65496	0.992222	-3.95451	0.83623	-3.72308	0.770972
687457	SW780	urogenital_system	Bladder	-0.0236888	0.283755	0.458618	-0.343637	-0.1622	0.0170101	0.146533	-6.22735	0.0698101	0.259329	0.482355	0.535416	-2.01186	NA	NA	-7.22437	0.557018	-4.20867	0.726306
909755	SW837	large_intestine	large_intestine	-0.00340573	0.452354	0.483879	-0.0494045	-0.0120852	0.474001	0.506593	-0.463987	-0.0213405	0.362861	0.482355	-0.164555	-0.225982	NA	NA	NA	NA	-0.968506	0.951773
909756	SW872	soft_tissue	soft_tissue_other	-0.0246871	0.280959	0.458618	-0.358119	-0.0423448	0.328179	0.501992	-1.62575	-0.0294302	0.325715	0.482355	-0.226934	-0.736935	-3.16764	0.802611	NA	NA	-5.17607	0.59225
724879	SW900	lung	lung_NSCLC_squamous_cell_carcinoma	0.107661	0.00198184	0.0329538	1.58021	-0.0934217	0.127472	0.357421	-3.58675	-0.0223296	0.357772	0.482355	-0.172181	-0.72624	NA	NA	NA	NA	-5.27873	0.58329
909757	SW948	large_intestine	large_intestine	0.012383	0.347795	0.460636	0.181754	0.053578	0.279629	0.501992	0.478361	0.0539433	0.27245	0.482355	0.413724	0.357946	NA	NA	-2.72498	0.957535	-3.91959	0.75722
924247	SW954	urogenital_system	urogenital_system_other	0.0177832	0.307218	0.458618	0.261017	-0.0991747	0.111416	0.340439	-3.80763	-0.0237069	0.350937	0.482355	-0.182802	-1.24314	-6.38786	0.404854	-6.88551	0.608689	-5.11886	0.598151
909758	SW962	urogenital_system	urogenital_system_other	0.00757021	0.399148	0.470919	0.111113	0.0204528	0.383892	0.501992	0.182609	-0.0435071	0.2844	0.482355	-0.33548	-0.013919	-5.01724	0.585317	-5.60683	0.765436	-3.58174	0.785519
909759	SW982	soft_tissue	soft_tissue_other	0.0145221	0.329547	0.458618	0.213151	-0.0160325	0.455101	0.501992	-0.615539	-0.0901122	0.232303	0.482355	-0.694848	-0.365745	-4.87176	0.608327	-6.43969	0.651033	-5.24034	0.586736
909707	Saos-2	bone	osteosarcoma	-0.0938733	0.0176378	0.120105	-1.36175	0.143878	0.0159368	0.140809	1.28459	0.0118345	0.419082	0.483373	0.0907658	0.00453257	NA	NA	-6.17224	0.702693	0.160101	0.965864
930297	SiHa	urogenital_system	cervix	-0.0610646	0.182656	0.458618	-0.885821	-0.0296376	0.389137	0.501992	-1.13788	-0.0493997	0.274196	0.482355	-0.380917	-0.801539	NA	NA	-5.20679	0.777525	-1.26846	0.920895
724812	T-24	urogenital_system	Bladder	-0.0117382	0.354396	0.460636	-0.170278	0.0971714	0.167218	0.398537	0.867576	-0.0163694	0.390597	0.482355	-0.126223	0.190358	NA	NA	NA	NA	-1.25789	0.918208
1299064	T-T	aero_digestive_tract	oesophagus	0.0993798	0.00720162	0.0686055	1.45867	0.0516947	0.284363	0.501992	0.461546	-0.0839952	0.240627	0.482355	-0.64768	0.424178	NA	NA	-6.51144	0.636846	-5.13879	0.587033
905945	T47D	breast	breast	-0.0100581	0.371141	0.462973	-0.145905	-0.0276783	0.398651	0.501992	-1.06266	0.0907408	0.237468	0.482355	0.695947	-0.170872	NA	NA	-5.21692	0.787228	-0.915262	0.938771
909761	T84	large_intestine	large_intestine	0.00998532	0.371674	0.462973	0.146562	-0.0345708	0.36527	0.501992	-1.32728	0.0355347	0.307045	0.482355	0.272537	-0.302727	NA	NA	-1.91247	0.95372	-2.92139	0.875786
687586	T98G	nervous_system	glioma	-0.000533454	0.492145	0.495677	-0.00773843	0.116815	0.0884523	0.301159	1.04296	0.159083	0.0468667	0.341936	1.2201	0.751773	NA	NA	-6.51287	0.648646	-3.96794	0.746837
687459	TCCSUP	urogenital_system	Bladder	-0.0831926	0.0520301	0.229639	-1.20682	0.0910164	0.188229	0.424724	0.812623	-0.0449043	0.281674	0.482355	-0.346254	-0.246815	NA	NA	NA	NA	-3.60957	0.774982
753621	TE-1	aero_digestive_tract	oesophagus	0.0656192	0.148399	0.420233	0.963141	0.0116097	0.419297	0.501992	0.103655	-0.028504	0.329446	0.482355	-0.219792	0.282335	-5.10628	0.544701	-5.9017	0.711265	-4.33789	0.707906
753622	TE-10	aero_digestive_tract	oesophagus	0.00960836	0.375745	0.463203	0.141029	0.0196796	0.386869	0.501992	0.175706	-0.118169	0.166606	0.482355	-0.911194	-0.198153	-6.47393	0.457445	NA	NA	-5.61998	0.543784
946354	TE-11	aero_digestive_tract	oesophagus	0.00314483	0.456517	0.485007	0.0461589	-0.0208377	0.431884	0.501992	-0.800024	-0.165312	0.0337389	0.314164	-1.27471	-0.676191	-6.7002	0.367534	-8.65342	0.624844	-4.69344	0.657019
946356	TE-12	aero_digestive_tract	oesophagus	0.00800585	0.393958	0.47025	0.117508	-0.00474544	0.508501	0.522369	-0.182192	0.0574013	0.268998	0.482355	0.440245	0.125187	-3.40842	0.742677	-3.28346	0.930736	-0.700119	0.951463
753614	TE-15	aero_digestive_tract	oesophagus	-0.0132994	0.340426	0.460636	-0.192925	-0.0423726	0.328048	0.501992	-1.62682	-0.132254	0.12134	0.459038	-1.0198	-0.946514	-8.15632	0.436904	-4.28005	0.896402	-5.77547	0.491769
735784	TE-5	aero_digestive_tract	oesophagus	0.00249205	0.465507	0.488324	0.0365776	0.115529	0.0935756	0.307356	1.03147	0.0516088	0.275148	0.482355	0.39582	0.487957	-4.20238	0.664665	-6.63512	0.641979	-4.44902	0.688509
946355	TE-6	aero_digestive_tract	oesophagus	0.0771127	0.076717	0.296501	1.13184	-0.140138	0.0358047	0.200156	-5.38035	0.0136	0.407975	0.482874	0.104307	-1.3814	-5.16681	0.54785	-4.22337	0.881642	-2.43954	0.88593
753623	TE-8	aero_digestive_tract	oesophagus	-0.0764114	0.0871375	0.317735	-1.10845	-0.00144841	0.523642	0.528588	-0.0556091	0.125558	0.148252	0.482355	0.96298	-0.067025	-6.74693	0.428408	-7.69735	0.514153	-3.07947	0.810735
946353	TE-9	aero_digestive_tract	oesophagus	0.0261767	0.274761	0.458618	0.384214	0.0959956	0.17145	0.403246	0.857079	0.0215897	0.362764	0.482355	0.165585	0.468959	-5.72754	0.471686	-7.07815	0.568922	-6.83269	0.378467
909770	TGBC11TKB	digestive_system	stomach	0.00178898	0.475276	0.491784	0.0262581	0.0216739	0.379237	0.501992	0.193511	0.183097	0.0118047	0.203685	1.40428	0.54135	NA	NA	-4.75032	0.88404	-3.73653	0.78726
910695	TGBC24TKB	digestive_system	biliary_tract	-0.00268516	0.462194	0.487417	-0.0389517	-0.109349	0.0865313	0.298888	-4.19826	0.133974	0.119799	0.459038	1.02753	-1.06989	-4.88974	0.571168	NA	NA	-3.90488	0.771998
909771	THP-1	leukemia	acute_myeloid_leukaemia	-0.0206759	0.294492	0.458618	-0.29993	0.0237298	0.371535	0.501992	0.211867	-0.0108422	0.425174	0.483373	-0.083603	-0.057222	1.90596	0.980721	-0.526161	0.992861	-2.07985	0.883948
1299070	TOV-112D	urogenital_system	ovary	-0.0633829	0.168896	0.458618	-0.919451	-0.0099756	0.484014	0.510428	-0.382995	0.0186801	0.378188	0.482355	0.143269	-0.386392	NA	NA	-6.03094	0.717741	-6.69754	0.349067
1240222	TOV-21G	urogenital_system	ovary	-0.00323653	0.454653	0.483914	-0.04695	0.0818253	0.214456	0.455003	0.730562	-0.0263436	0.338676	0.482355	-0.203133	0.160159	NA	NA	-6.78629	0.617375	-0.657635	0.967768
1240223	TT2609-C02	thyroid	thyroid	0.115703	0.00045177	0.0115363	1.69826	-0.0565644	0.263374	0.501992	-2.17169	-0.151679	0.0631657	0.392095	-1.16959	-0.547672	NA	NA	-6.0829	0.710195	-4.20643	0.721108
909773	TUR	lymphoma	B_cell_lymphoma	-0.00360596	0.449643	0.483879	-0.0523091	0.130426	0.0422663	0.204751	1.16448	-0.0150166	0.398729	0.482355	-0.115792	0.332127	3.28291	0.999026	-5.13868	0.83572	-4.93399	0.629763
687588	U-118-MG	nervous_system	glioma	-0.0238398	0.28331	0.458618	-0.345826	0.0142219	0.408539	0.501992	0.126978	-0.0529229	0.269491	0.482355	-0.408084	-0.208978	NA	NA	-3.98504	0.911678	-2.11594	0.866838
753615	U-266	myeloma	myeloma	0.0140656	0.333197	0.459219	0.206451	-0.0835971	0.158249	0.390165	-3.20955	-0.138757	0.100453	0.422327	-1.06994	-1.35768	-0.920136	0.898114	-5.45272	0.757006	-4.0475	0.745268
909777	U-698-M	leukemia	B_cell_leukemia	-0.00971449	0.374778	0.463203	-0.140921	0.0939979	0.178407	0.4143	0.839242	0.087782	0.241724	0.482355	0.673253	0.457191	0.203409	0.945043	-1.83887	0.974988	-4.40842	0.708296
687590	U-87-MG	nervous_system	glioma	0.0579544	0.194132	0.458618	0.850638	-0.166305	0.0146545	0.134567	-6.38497	-0.160212	0.0434013	0.337303	-1.23538	-2.25657	1.43192	0.973443	-5.40201	0.771721	-3.60876	0.807775
905981	U031	kidney	kidney	0.0109228	0.361916	0.460636	0.160321	-0.0386426	0.34574	0.501992	-1.48361	-0.0234592	0.352144	0.482355	-0.180892	-0.501394	NA	NA	NA	NA	0.443242	0.98162
905983	U251	nervous_system	glioma	0.0848868	0.0399798	0.202734	1.24594	0.0280747	0.355825	0.501992	0.25066	-0.0035233	0.475154	0.490363	-0.0271679	0.489812	NA	NA	-5.7802	0.736603	-4.97811	0.609985
905977	UACC-257	skin	melanoma	-0.072471	0.111127	0.36153	-1.05129	0.126105	0.0549793	0.228406	1.1259	-0.096021	0.222293	0.482355	-0.74041	-0.221931	-3.02635	0.772784	-3.24726	0.87807	-3.49203	0.765354
905976	UACC-62	skin	melanoma	-0.0614469	0.180442	0.458618	-0.891367	0.00214923	0.460141	0.501992	0.019189	-0.020563	0.366963	0.482355	-0.15856	-0.343579	NA	NA	-5.5175	0.758845	-3.39775	0.781242
909778	UACC-893	breast	breast	-0.0114612	0.357036	0.460636	-0.166259	0.01608	0.401036	0.501992	0.143567	0.0477305	0.280477	0.482355	0.366075	0.114461	NA	NA	-2.81629	0.938263	0.088315	0.963122
724838	UM-UC-3	urogenital_system	Bladder	-0.0288063	0.27234	0.458618	-0.417872	0.102185	0.148154	0.379561	0.912337	-0.0464194	0.278945	0.482355	-0.357936	0.0455097	NA	NA	-5.14017	0.821157	-3.85304	0.752688
909779	UMC-11	lung	lung_NSCLC_carcinoid	0.0479785	0.236	0.458618	0.704215	0.116963	0.0878651	0.301159	1.04429	0.0302002	0.324805	0.482355	0.231624	0.660042	NA	NA	-4.15686	0.905023	-2.5638	0.863765
688121	VA-ES-BJ	soft_tissue	soft_tissue_other	0.00856482	0.387444	0.467943	0.125712	-0.0174918	0.44807	0.501992	-0.671565	-0.157735	0.0486809	0.342273	-1.21628	-0.587378	-5.81055	0.43422	-7.76206	0.705995	-5.46488	0.596222
1331048	VAL	lymphoma	B_cell_lymphoma	-0.0841825	0.0477397	0.216037	-1.22118	-0.0593402	0.251357	0.500614	-2.27826	0.0182901	0.38035	0.482355	0.140278	-1.11972	NA	NA	-3.04658	0.943103	-2.38343	0.854676
1299075	VCaP	urogenital_system	prostate	-0.0784357	0.0756988	0.295926	-1.13781	0.0577628	0.269524	0.501992	0.515724	0.109651	0.197382	0.482355	0.840979	0.0729643	-4.34456	0.683823	-6.53438	0.692603	-4.68355	0.686864
909780	VM-CUB-1	urogenital_system	Bladder	-0.0599357	0.189049	0.458618	-0.869444	-0.0270692	0.401612	0.501992	-1.03927	-0.0365449	0.301413	0.482355	-0.281794	-0.73017	NA	NA	NA	NA	-3.95975	0.761741
1331049	WIL2-NS	lymphoma	lymphoid_neoplasm other	0.00735015	0.401806	0.470919	0.107883	-0.0480622	0.301547	0.501992	-1.84526	-0.0364264	0.301757	0.482355	-0.280881	-0.672752	-4.5716	0.642526	-3.65426	0.933409	-5.2358	0.61539
909784	WM-115	skin	melanoma	0.0647145	0.154173	0.423982	0.949862	0.0138221	0.410169	0.501992	0.123408	-0.16467	0.0348662	0.314164	-1.26976	-0.0654953	NA	NA	-4.87399	0.81797	-2.22244	0.907968
1299078	WM1552C	skin	melanoma	-0.0688119	0.13455	0.397534	-0.998205	-0.0831436	0.159771	0.392563	-3.19215	-0.178531	0.0159	0.221765	-1.37664	-1.85566	NA	NA	-5.23653	0.778412	-2.68163	0.88629
1240226	WM278	skin	melanoma	-0.021728	0.29031	0.458618	-0.315193	-0.133404	0.0441002	0.204751	-5.12178	-0.0143949	0.402542	0.482355	-0.110998	-1.84932	NA	NA	-5.71633	0.736493	-3.31423	0.805806
1299080	WM35	skin	melanoma	-0.0151001	0.326235	0.458618	-0.219046	0.0113957	0.420189	0.501992	0.101744	0.0469618	0.281679	0.482355	0.360178	0.0809588	NA	NA	-7.27201	0.639529	-3.85692	0.775593
1299081	WM793B	skin	melanoma	0.0204419	0.293526	0.458618	0.30004	-0.191517	0.00544973	0.0927751	-7.35293	-0.136749	0.106813	0.433927	-1.05446	-2.70245	NA	NA	-5.34222	0.783839	-3.06806	0.815849
1331050	WSU-DLCL2	lymphoma	B_cell_lymphoma	-0.0253283	0.279332	0.458618	-0.36742	-0.0260999	0.406323	0.501992	-1.00206	0.0409566	0.293087	0.482355	0.314121	-0.351785	-2.48709	0.856329	-1.91003	0.974091	2.11497	0.998018
909785	WSU-NHL	lymphoma	lymphoid_neoplasm other	-0.0896917	0.0280614	0.159755	-1.30109	0.0834148	0.210314	0.449815	0.744753	-0.097835	0.218801	0.482355	-0.754397	-0.436913	3.2475	0.999025	-5.38482	0.809315	-3.3916	0.836075
909904	YAPC	pancreas	pancreas	-0.071011	0.120405	0.372682	-1.03011	0.115388	0.0941413	0.307356	1.03022	-0.00915664	0.436351	0.487486	-0.0706061	-0.0234982	NA	NA	-4.17679	0.83345	0.253696	0.965995
909905	YH-13	nervous_system	glioma	-0.0304854	0.269771	0.458618	-0.442231	0.0532877	0.280351	0.501992	0.475769	-0.119098	0.163747	0.482355	-0.918355	-0.294939	NA	NA	-6.91724	0.591107	NA	NA
687592	YKG-1	nervous_system	glioma	0.000788164	0.489287	0.495677	0.0115685	-0.139685	0.0363208	0.200156	-5.36293	0.00776635	0.445877	0.488033	0.0595649	-1.76393	NA	NA	-7.0455	0.637077	-5.59134	0.542319
909907	ZR-75-30	breast	breast	-0.107379	0.00270036	0.0402241	-1.55767	0.0334606	0.337453	0.501992	0.298747	0.0399321	0.295435	0.482355	0.306263	-0.317554	NA	NA	-4.27163	0.888944	-3.19536	0.810765
908452	no-10	nervous_system	glioma	0.0856766	0.0370432	0.191927	1.25754	0.0887522	0.195237	0.430846	0.792407	0.12968	0.134335	0.476016	0.994598	1.01485	-5.62171	0.560687	-4.63055	0.839333	-3.08773	0.771729
908450	no-11	nervous_system	glioma	-0.021134	0.29261	0.458618	-0.306576	-0.0411317	0.333909	0.501992	-1.57918	-0.014746	0.400383	0.482355	-0.113705	-0.666486	-3.35879	0.748309	-3.701	0.860176	-1.81106	0.872491
